# Supplementary material for: The Sinorhizobium meliloti Nitrogen Stress Response Changes Radically in the Face of Concurrent Phosphate Stress
Source: Front Microbiol. 2022 Jan 27;13:800146. doi: 10.3389/fmicb.2022.800146 (PMC8829014; doi:10.3389/fmicb.2022.800146)
Supplement: Supplementary file 1 [file Table_1.XLSX]

## Sheet: Table S1
				NSRP			NSRp			PSRN			PSRn
gene	name	type	log2 fold	q-value	sig	log2 fold	q-value	sig	log2 fold	q-value	sig	log2 fold	q-value	sig	Classification from S. meliloti database (https://iant.toulouse.inra.fr/bacteria/annotation/cgi/rhime.cgi)	description	K number for KEGG path	uniprot accession
SMa0002	fdoG	CDS	0.169715	0.828477	no	0.00498911	0.992726	no	2.79549	0.000512143	yes	2.63076	0.000512143	yes	I.H Energy metabolism, carbon	formate dehydrogenase,major subunit (formate dehydrogenase alpha subunit)	K00123	Q931E0
SMa0005	fdoH	CDS	-0.374117	0.757826	no	0.0765766	0.954894	no	2.13921	0.0163814	no	2.5899	0.00213505	yes	I.H Energy metabolism, carbon	formate dehydrogenase-O,iron-sulfur subunit	K00124	Q931D9
SMa0007	fdoI	CDS	-0.536943	0.741172	no	0.269969	0.911983	no	1.0468	0.650927	no	1.85371	0.188532	no		formate dehydrogenase,cytochrome B556 (FDO) subunit	K00127	Q931D8
SMa0009	fdhE	CDS	-0.0145489	0.979183	no	0.12001	0.831992	no	0.701329	0.0846552	no	0.835888	0.0331864	no		Formate dehydrogenase accessory protein FdhE	K02380	Q931D7
SMa0011	selA	CDS	-0.0471184	0.963804	no	0.532342	0.563277	no	0.198878	0.855844	no	0.778338	0.32601	no		L-seryl-tRNA selenium transferase	K01042	P58226
SMa0013		CDS	-0.120085	0.933931	no	-0.0474885	0.968789	no	1.02176	0.285457	no	1.09435	0.313351	no		hypothetical protein	K07126	Q931D6
SMa0015	selB	CDS	0.0256857	0.977527	no	0.237322	0.790495	no	0.439661	0.567071	no	0.651297	0.351039	no		Selenocysteine-specific elongation factor	K03833	Q931D5
SMa0017		CDS	-0.0592747	0.925733	no	0.825385	0.035356	no	0.750934	0.0623391	no	1.63559	0.000512143	yes	VI.D Unknown	hypothetical protein		Q931D4
SMa0018		CDS	0	1	no	0	1	no	0	1	no	0	1	no		TRm211-2a transposase	K07499
SMa0020		CDS	0	1	no	0	1	no	0	1	no	0	1	no		TRm211-2b transposase	K07494
SMa0021		CDS	0.952177	0.196557	no	-1.0465	0.143903	no	2.8364	0.000512143	yes	0.837723	0.218595	no	V. elements of external origin	hypothetical protein		Q931D3
SMa0022			0.274554	0.872529	no	0.267931	0.869036	no	-0.103606	0.958796	no	-0.110228	0.943518	no			K14238
SMa0025		CDS	0.0975547	0.881894	no	0.680967	0.0991514	no	0.830091	0.0580013	no	1.4135	0.000512143	yes	VI.C Hypothetical/Global similarity	hypothetical protein		Q931D2
SMa0026		CDS	0.0971984	0.899599	no	0.293932	0.597054	no	0.638725	0.204315	no	0.835458	0.0900057	no		Hypothetical protein		Q931D1
SMa0028	selD	CDS	-0.111504	0.85108	no	0.462794	0.292471	no	0.0520625	0.931396	no	0.626361	0.121684	no		selenide,water dikinase	K01008	Q931D0
SMa0031		CDS	-0.0721358	0.934025	no	-0.13029	0.89027	no	-0.128215	0.885405	no	-0.186369	0.829317	no		conserved hypothetical protein		Q931C9
SMa0034		CDS	0.38552	0.434422	no	0.525295	0.24747	no	-0.394335	0.417781	no	-0.25456	0.631846	no		Serralysin-like metalloprotease	K01406	Q931C8
SMa0036		CDS	-0.57335	0.189278	no	0.713783	0.0790029	no	-1.64567	0.000512143	yes	-0.358537	0.458474	no	IV.D Transport of small molecules	ABC transporter,ATP-binding protein	K06022, K06158, K10834	Q931C7
SMa0039		CDS	0.361626	0.621038	no	0.0244926	0.983912	no	-0.714964	0.390447	no	-1.0521	0.113039	no		Transcriptional regulator,LysR family		Q931C6
SMa0041		CDS	0.10688	0.919617	no	-0.61995	0.494118	no	1.99861	0.00602255	yes	1.27178	0.0838537	no	I Small Molecule Metabolism	zinc dependent oxidoreductase-releated quinone oxidoreductase		Q931C5
SMa0044		CDS	-0.681849	0.373854	no	-0.317197	0.643229	no	2.25915	0.000512143	yes	2.6238	0.000512143	yes	VI.B Hypothetical/Partial homology	conserved hypothetical protein		Q931C4
SMa0045	cah	CDS	0.0150615	0.985244	no	-1.36995	0.0154085	no	7.26765	0.000512143	yes	5.88263	0.000512143	yes	I.H.3 aerobic respiration	Carbonic anhydrase	K01674	Q931C3
SMa0050		CDS	0.85798	0.73948	no	-0.907946	0.589416	no	2.72363	0.259307	no	0.957701	0.667299	no		hypothetical protein		Q931C1
SMa0052		CDS	1.2955	1	no	-1.23623	0.697366	no	2.91189	0.474936	no	0.380163	0.830267	no		Hypothetical protein	K00135	Q931C0
SMa0056		CDS	-1.05914	0.0266175	no	-0.313776	0.651518	no	-0.990092	0.040496	no	-0.244727	0.741859	no		dehydratase/enolase	K01706	Q931B9
SMa0058		CDS	-0.980554	0.0194881	no	0.115541	0.86814	no	-1.09275	0.0069235	yes	0.0033456	0.991566	no	I Small Molecule Metabolism	N-acylglucosamine 2-epimerase family protein		Q931B8
SMa0059		CDS	-1.4291	0.224293	no	-0.334619	0.780163	no	-1.45441	0.0849211	no	-0.359935	0.807771	no		short chain alcohol dehydrogenase-related dehydrogenase		Q931B7
SMa0060		CDS	-1.00212	0.381097	no	-0.278939	0.757188	no	-1.46165	0.0177304	no	-0.738472	0.521961	no		gluconolactonase/regucalcin homolog		Q931B6
SMa0062		CDS	-0.969977	0.0828121	no	0.00427405	0.985586	no	-1.49082	0.00995897	yes	-0.516572	0.502485	no	VI.A Not classified regulator	Transcriptional regulator,GntR family		Q931B5
SMa0063		CDS	0.140778	0.90888	no	0.546551	0.629579	no	-1.55451	0.118958	no	-1.14874	0.180625	no		Transcriptional regulator,GntR family		Q931B4
SMa0064		CDS	0.0185101	0.976991	no	-0.156837	0.845303	no	-1.54695	0.0009592	yes	-1.72229	0.000512143	yes	I Small Molecule Metabolism	Putative dehydratase/enolase		Q931B3
SMa0065		CDS	-0.297091	0.707947	no	-0.167378	0.862795	no	-0.538392	0.468081	no	-0.408679	0.596836	no		Transcriptional regulator,GntR family	K22293	Q931B2
SMa0067		CDS	-1.70531	0.0009592	yes	-0.597704	0.367874	no	-1.74454	0.000512143	yes	-0.636934	0.360456	no	IV.D.3 carbohydrates, organic acids, alcohols	Putative pentose monosaccharide ABC transporter,periplasmic solute-binding protein	K02058	Q931B1
SMa0070		CDS	-1.59169	0.04689	no	-0.58071	0.570205	no	-0.984656	0.229223	no	0.0263256	0.980352	no		Putative monosaccharide ABC transporter,permease component	K02057	Q931B0
SMa0072		CDS	-1.59351	0.258979	no	-0.450076	0.52601	no	-0.0415184	0.961852	no	1.10192	0.384695	no		Putative pentose monosaccharide ABC transporter,ATP-binding protein	K02056	Q931A9
SMa0074		CDS	-1.33065	0.0636068	no	-0.773396	0.338973	no	0.0907877	0.927032	no	0.648041	0.438502	no		short chain alcohol dehydrogenase-related dehydrogenase		Q931A8
SMa0077		CDS	-0.499852	0.645106	no	-1.07571	0.395699	no	0.182395	0.898401	no	-0.393466	0.768012	no		conserved hypothetical protein	K01785	Q931A7
SMa0078		CDS	0.0782434	0.905694	no	-0.000282629	0.994581	no	-0.098858	0.87689	no	-0.177384	0.76483	no		Transcriptional regulator,LacI family	K02529	Q931A6
SMa0079		CDS	-1.43409	0.00250247	yes	-0.331854	0.652526	no	-1.525	0.000512143	yes	-0.422766	0.542678	no	IV.D.2 amino acids, amines, peptides	ABC transporter,permease	K02029	Q931A5
SMa0081		CDS	-0.898929	0.614083	no	0.55862	0.805334	no	-1.722	0.47122	no	-0.264448	0.885034	no		ABC transporter,permease	K02029	Q931A4
SMa0082		CDS	-1.34516	0.000512143	yes	-0.235684	0.684447	no	-1.62771	0.000512143	yes	-0.518229	0.294046	no	IV.D.2 amino acids, amines, peptides	ABC transporter,periplasmic solute-binding protein	K02030	Q931A3
SMa0083		CDS	-1.07005	0.00889017	yes	-0.186082	0.788825	no	-1.75439	0.000512143	yes	-0.870413	0.0716305	no	IV.D.2 amino acids, amines, peptides	ABC transporter,ATP-binding protein	K02028	Q931A2
SMa0085		CDS	-1.00182	0.0127728	no	-0.263159	0.645677	no	-1.25464	0.00137247	yes	-0.51598	0.279012	no	I Small Molecule Metabolism	dehydrogenase	K22229	Q931A1
SMa0087		CDS	-0.513875	0.396967	no	-0.689274	0.293487	no	-0.377792	0.560562	no	-0.553192	0.424291	no		conserved hypothetical protein		Q931A0
SMa0089		CDS	1.54658	0.00285916	yes	3.0223	0.000512143	yes	0.936644	0.0430852	no	2.41236	0.000512143	yes	VI.C Hypothetical/Global homology	conserved hypothetical protein		Q930Z9
SMa0091		CDS	0.647173	0.324098	no	0.121498	0.889869	no	0.333094	0.677745	no	-0.192581	0.807329	no		conserved hypothetical protein		Q930Z8
SMa0093		CDS	-0.58808	0.318446	no	1.70835	0.0009592	yes	0.574337	0.27249	no	2.87076	0.000512143	yes	I.I.3 amino acids	Branched-chain amino acid aminotransferase	K00824	Q930Z7
SMa0095		CDS	-0.42958	0.445627	no	-0.17252	0.789825	no	0.169277	0.792582	no	0.426336	0.456679	no		D-aminopeptidase	K01266	Q930Z6
SMa0097		CDS	-0.586734	0.217279	no	0.575296	0.223594	no	-0.348977	0.516332	no	0.813053	0.0660637	no		Transcriptional regulator,LysR family	K21645	Q930Z5
SMa0101		CDS	0.112718	0.884033	no	-0.677184	0.125048	no	1.53621	0.000512143	yes	0.746308	0.125411	no	I Small Molecule Metabolism	Amidohydrolase,may be involved in metabolism of lysine,ectoine,and asparagine		Q930Z4
SMa0104		CDS	0.0254942	0.969647	no	-0.358478	0.475858	no	0.842517	0.0611018	no	0.458544	0.380577	no		ABC transporter,periplasmic solute-binding protein,likely involved in transport of lysine,ectoine,and asparagine	K02035	Q930Z3
SMa0105		CDS	0.0800698	1	no	-0.190627	0.855711	no	1.16721	0.185168	no	0.896515	0.596503	no		ABC transporter,permease,likely involved in transport of lysine,ectoine,and asparagine	K02033	Q930Z2
SMa0106		CDS	-0.562556	1	no	-0.572197	1	no	1.11555	1	no	1.10591	1	no		ABC transporter,permease,likely involved in transport of lysine,ectoine,and asparagine	K02034	Q930Z1
SMa0108		CDS	-0.413028	0.852411	no	-0.242404	0.897028	no	0.504508	0.782531	no	0.675132	0.750928	no		ABC transporter,ATP-binding protein,likely involved in transport of lysine,ectoine,and asparagine	K02031	Q930Z0
SMa0110		CDS	-0.580866	0.741817	no	-0.361848	0.67084	no	1.33716	0.0870618	no	1.55618	0.428113	no		ABC transporter,ATP-binding protein,likely involved in transport of lysine,ectoine,and asparagine	K02032	Q930Y9
SMa0112		CDS	0.362932	0.596114	no	0.158609	0.857111	no	-0.529672	0.437764	no	-0.733995	0.225525	no	VI.C Hypothetical/Global homology	conserved hypothetical protein		Q930Y8
SMa0113		CDS	0.276711	0.567834	no	-0.369943	0.439872	no	1.74491	0.000512143	yes	1.09825	0.00137247	yes	VI.A Not classified regulator	Sensor histidine kinase		Q930Y7
SMa0114		CDS	0.0339356	0.967319	no	-1.21639	0.00320928	yes	2.14011	0.000512143	yes	0.889779	0.0751865	no	VI.A Not classified regulator	two-component response regulator		Q930Y6
SMa0116		CDS	0.288303	0.76094	no	-0.440038	0.447283	no	1.89395	0.00482954	yes	1.16561	0.0487461	no	IV.B Chaperoning	DnaJ/CbpA-type protein		Q930Y5
SMa0117		CDS	1.17487	0.538833	no	0.256576	0.922608	no	0.757668	0.803579	no	-0.160624	0.928751	no		hypothetical protein	K18997	Q930Y4
SMa0118		CDS	-0.136696	0.883896	no	0.180676	0.852664	no	0.186111	0.842608	no	0.503483	0.522391	no		Conserved hypothetical protein		Q930Y3
SMa0121		CDS	-0.130259	0.917151	no	0.2282	0.796979	no	0.893699	0.228903	no	1.25216	0.12366	no		hypothetical protein		Q930Y2
SMa0123		CDS	-0.895702	0.421972	no	-0.336608	0.68492	no	1.09392	0.173524	no	1.65301	0.0904838	no	VI.C Hypothetical/Global homology	hypothetical protein		Q930Y1
SMa0124	groEL3	CDS	-1.37505	0.000512143	yes	0.208751	0.724389	no	-0.269965	0.613316	no	1.31384	0.000512143	yes	IV.B Chaperoning	6 kDa chaperonin	K04077	Q930Y0
SMa0125	groES3	CDS	-0.744315	0.0744467	no	1.17376	0.00176271	yes	-0.506703	0.257729	no	1.41137	0.000512143	yes	IV.B Chaperoning	1 kDa chaperonin	K04078	Q930X9
SMa0126		CDS	-0.385497	0.421617	no	0.819044	0.0724234	no	-0.322464	0.556791	no	0.882076	0.0276009	no	VI.A Not classified regulator	CspA8 Cold shock family protein	K03704	Q930X8
SMa0128		CDS	-0.56044	0.200958	no	0.496169	0.383976	no	-0.469712	0.39415	no	0.586896	0.199864	no	VI.B Hypothetical/Partial homology	hypothetical protein		Q930X7
SMa0130		CDS	-0.447667	0.415229	no	0.350757	0.611632	no	-2.2914	0.000512143	yes	-1.49298	0.000512143	yes	I.C Fatty acid biosynthesis	Fatty acid desaturase	K10255	Q930X6
SMa0132		CDS	-0.2098	0.899511	no	0.453048	0.788774	no	-2.4232	0.0470518	no	-1.76035	0.164638	no		hypothetical protein		Q930X5
SMa0134		CDS	0.0469433	0.949474	no	-2.95	0.000512143	yes	3.57303	0.000512143	yes	0.576088	0.22955	no	VI.C Hypothetical/Global similarity	conserved hypothetical protein		Q930X4
SMa0136		CDS	0.65623	1	no	-1.18099	0.00513758	yes	3.68419	0.000512143	yes	1.84697	0.000512143	yes	VI.C Hypothetical/Global similarity	conserved hypothetical protein		Q930X3
SMa0137		CDS	-0.294977	0.54813	no	0.362871	0.448744	no	-0.297168	0.560631	no	0.36068	0.451929	no		Diguanylate cyclase/phosphodiesterase		Q930X2
SMa0139		CDS	-0.230258	0.796106	no	0.203838	0.809994	no	0.891114	0.193704	no	1.32521	0.0203687	no		conserved hypothetical protein		Q930X1
SMa0142		CDS	-0.399909	0.415756	no	-0.117831	0.845064	no	2.09537	0.000512143	yes	2.37745	0.000512143	yes	II.A.4 degradation of proteins, peptides, glycopeptides	extracellular serine protease		Q930X0
SMa0143	rpoE6	CDS	-0.423336	0.810532	no	-0.128551	0.949475	no	0.157766	0.92178	no	0.452551	0.848137	no		RNA polymerase ECF sigma factor	K03088	Q930W9
SMa0144		CDS	-0.460537	0.475422	no	0.740575	0.209984	no	-0.0801834	0.922882	no	1.12093	0.0359146	no		hypothetical protein		Q930W8
SMa0146		CDS	-0.757242	0.449366	no	0.309546	0.764656	no	0.551277	0.572856	no	1.61806	0.0501133	no		hypothetical protein		Q930W7
SMa0148		CDS	1.07162	1	no	-0.657616	0.436323	no	2.24653	0.0735821	no	0.517288	0.606736	no		conserved hypothetical protein		Q930W6
SMa0149		CDS	-0.403446	0.486437	no	0.449518	0.359103	no	0.0931334	0.892476	no	0.946097	0.0413447	no		conserved hypothetical protein		Q930W5
SMa0150	matB	CDS	-0.424594	0.594814	no	0.136078	0.89886	no	-0.200403	0.8546	no	0.36027	0.641972	no		Malonyl-CoA synthetase	K18661	Q930W4
SMa0151	matMA	CDS	-0.565799	0.5864	no	0.0449799	0.967402	no	0.311341	0.762916	no	0.92212	0.295391	no		Malonate TRAP-type transporter and metabolizing enzyme,fused permease component and malonyl-CoA decarboxylase	K01578	Q930W3
SMa0155	matQ	CDS	-1.375	0.718563	no	-1.44267	1	no	0.698208	0.864582	no	0.630537	1	no		Malonate TRAP-type transporter,small permease component		Q930W2
SMa0157	matP	CDS	-0.306122	0.585956	no	-0.0969755	0.884436	no	-0.143237	0.826197	no	0.0659099	0.922458	no		Malonate TRAP-type transporter,periplasmic solute-binding component		Q930W1
SMa0160	gtrA	CDS	-0.753146	0.138603	no	0.385199	0.553692	no	-1.19149	0.0179421	no	-0.0531469	0.94649	no		Transcription regulator of matPQMAB operon,GntR family		Q930W0
SMa0162		CDS	-0.618664	0.692738	no	0.600879	0.642149	no	0.322556	0.811217	no	1.5421	0.350911	no		hypothetical protein		Q930V9
SMa0163	pilQ2	CDS	0.197056	0.785718	no	0.99886	0.0706666	no	-0.0613279	0.937631	no	0.740476	0.181486	no		PilQ2 pilus assembly protein	K02280	Q930V8
SMa0164		CDS	0.732517	0.551151	no	-0.302434	0.828105	no	1.83954	0.0681283	no	0.804592	0.48497	no		hypothetical protein		Q930V7
SMa0166		CDS	0.295996	0.587396	no	0.39743	0.377101	no	0.557592	0.222673	no	0.659026	0.120352	no		conserved hypothetical protein		Q930V6
SMa0168		CDS	0.0309874	0.967189	no	0.741027	0.0941794	no	0.211677	0.74357	no	0.921716	0.0622072	no		conserved hypothetical protein		Q930V5
SMa0169		CDS	-0.165338	0.834909	no	0.471189	0.347931	no	0.402175	0.480434	no	1.0387	0.0411981	no		putative methyltransferase		Q930V4
SMa0171		CDS	0.814874	0.165603	no	0.124776	0.867581	no	0.833449	0.146825	no	0.143351	0.850686	no		conserved hypothetical protein	K06889	Q930V3
SMa0172		CDS	0.040497	0.94906	no	-0.508523	0.253878	no	1.50442	0.000512143	yes	0.955403	0.0210141	no	I.F.20 phosphorus metabolism	Putative polyphosphate kinase 2	K22468	Q930V2
SMa0175		CDS	0.584748	0.28178	no	-0.127466	0.836995	no	1.73283	0.000512143	yes	1.02061	0.0149651	no	VI.C Hypothetical/Global homology	Conserved hypothetical protein		Q930V1
SMa0179		CDS	-0.1494	0.919411	no	-0.0514345	0.987235	no	0.0592975	0.956744	no	0.157263	0.942161	no		Transcriptional regulator,LysR family	K03566	Q930V0
SMa0180		CDS	-0.102813	0.932542	no	0.732688	0.777605	no	-0.671277	0.695673	no	0.164225	0.919614	no		Putative epimerase		Q930U9
SMa0181	cspA7	CDS	-0.527924	0.418426	no	0.807036	0.118264	no	0.69558	0.215632	no	2.03054	0.000512143	yes	IV.F Adaptation	CspA7 cold shock protein	K03704	Q930U8
SMa0185		CDS	0.43637	0.317334	no	0.362185	0.440742	no	0.460762	0.296238	no	0.386577	0.392234	no		conserved hypothetical protein	K08167	Q930U7
SMa0187		CDS	0.602297	0.233949	no	-0.600582	0.17727	no	1.62425	0.000512143	yes	0.421375	0.391392	no	I Small Molecule Metabolism	short chain alcohol dehydrogenase-related dehydrogenase		Q930U6
SMa0189		CDS	-0.597344	0.193271	no	-0.207083	0.722494	no	-0.508995	0.267368	no	-0.118734	0.855559	no		hypothetical protein		Q930U5
SMa0190		CDS	-0.0458481	0.945586	no	-0.441071	0.439728	no	-0.246392	0.688561	no	-0.641615	0.211573	no		putative transcriptional regulator,tetR family		Q930U4
SMa0191		CDS	-0.295969	0.66401	no	-0.0203457	0.975815	no	0.488089	0.392274	no	0.763713	0.142705	no		conserved hypothetical protein		Q930U3
SMa0193		CDS	0.0893281	0.952885	no	-0.215405	0.901283	no	0.519874	0.739011	no	0.215141	0.891718	no		conserved hypothetical protein		Q930U2
SMa0196		CDS	-0.825692	0.0721139	no	1.13246	0.0190381	no	-1.37914	0.00420562	yes	0.579013	0.255877	no	II.A.3 degradation of polysaccharides	gluconolactonase	K01053	Q926I2
SMa0197		CDS	-0.803904	0.400641	no	0.349746	0.66946	no	1.1802	0.101351	no	2.33385	0.00995897	yes	IV.D.3 carbohydrates, organic acids, alcohols	ABC transporter,permease,likely transports galactose and,to a lesser extent,L-arabinose,glucose,D-arabinose,L-fucose and D- fucose	K10440	Q930U1
SMa0198		CDS	-1.00955	0.477383	no	0.413684	0.554177	no	1.64196	0.0278109	no	3.06519	0.137216	no		ABC transporter,permease,likely transports galactose and,to a lesser extent,L-arabinose,glucose,D-arabinose,L-fucose and D- fucose	K10440	Q930U0
SMa0199		CDS	-0.686155	0.457734	no	0.191025	0.949876	no	-1.49171	0.350911	no	-0.614526	0.738886	no		ABC transporter,ATP-binding protein,likely involved in transport of galactose and,to a lesser extent,L-arabinose,glucose,D-arabinose,L-fucose and D-fucose	K10441	Q930T9
SMa0203		CDS	-1.50619	0.000512143	yes	-0.869917	0.0737315	no	-0.536532	0.273715	no	0.0997394	0.891625	no	IV.D.3 carbohydrates, organic acids, alcohols	ABC transporter,periplasmic solute-binding protein,likely transports galactose and,to a lesser extent,L-arabinose,glucose,D-arabinose,L-fucose and D- fucose	K10439	Q930T8
SMa0204		CDS	-1.03821	0.0430852	no	-0.673061	0.409214	no	-1.51351	0.01349	no	-1.14836	0.0879738	no	VI.A Not classified regulator	sensor histidine kinase		Q930T7
SMa0206		CDS	-1.70814	0.0650882	no	-0.241649	0.82553	no	-1.26105	0.115915	no	0.205443	0.87319	no		Response regulator		Q930T6
SMa0209		CDS	0.113832	0.875659	no	0.0735432	0.916386	no	0.556764	0.287499	no	0.516475	0.32601	no		conserved hypothetical protein		Q930T5
SMa0210		CDS	0.720297	0.501509	no	-1.67205	0.118002	no	1.47797	0.128723	no	-0.914376	0.393172	no		hypothetical protein		Q930T4
SMa0211		CDS	2.68854	0.407347	no	-0.785242	0.519823	no	3.69826	0.397065	no	0.224481	0.896079	no		hypothetical protein		Q930T3
SMa0214	kduI	CDS	-1.02508	0.27361	no	-0.66127	0.491763	no	-0.341963	0.722504	no	0.0218429	0.977757	no		putative 4-deoxy-L-threo-5-hexosulose-uronate ketol-isomerase	K01815	Q930T2
SMa0216		CDS	-0.580513	0.747741	no	-0.450221	0.672336	no	0.0746554	0.948816	no	0.204947	0.912635	no		ABC transporter,ATP-binding protein	K02056	Q930T1
SMa0217		CDS	-0.712758	0.684144	no	-0.933995	0.234403	no	1.22587	0.132414	no	1.00463	0.539665	no		ABC transporter,permease	K02057	Q930T0
SMa0218		CDS	0.53561	0.3556	no	0.0801827	0.918926	no	-0.0719659	0.930024	no	-0.527393	0.352795	no		ABC transporter,periplasmic solute-binding protein	K02058	Q930S9
SMa0220		CDS	0.0809987	0.912837	no	-0.872273	0.143978	no	0.165657	0.825007	no	-0.787614	0.179089	no	I.H Energy metabolism, carbon	NAD-dependent aldehyde dehydrogenase		Q930S8
SMa0222	GtrB	CDS	-0.667127	0.201786	no	0.632059	0.162026	no	-0.105759	0.872529	no	1.19343	0.00805017	yes	VI.A Not classified regulator	Transcriptional regulator,GntR family		Q930S7
SMa0223		CDS	-0.659012	0.349346	no	0.0759222	0.944774	no	-0.625514	0.471148	no	0.10942	0.911736	no		Transcriptional regulator,TetR family		Q930S6
SMa0224		CDS	0.113839	0.93045	no	-1.34627	0.111971	no	1.04459	0.274263	no	-0.415518	0.703978	no		Permease,MFS	K08167	Q930S5
SMa0226		CDS	1.15277	1	no	-1.65742	0.0515729	no	2.92225	0.0351643	no	0.112058	1	no		Putative dehydrogenase		Q930S4
SMa0228	gdhA	CDS	0.0420634	0.944137	no	0.294823	0.584011	no	-2.09504	0.000512143	yes	-1.84228	0.000512143	yes	I.I.3 Amino Acids	NADP-specific glutamate dehydrogenase	K00262	Q930S3
SMa0229	rnk2	CDS	-0.0112417	0.983738	no	-0.172947	0.757188	no	0.640681	0.126104	no	0.478975	0.261318	no		Putative regulator of nucleoside diphosphate kinase		Q930S2
SMa0232		CDS	-0.521562	0.42585	no	-0.981582	0.0644853	no	1.29602	0.01349	no	0.836001	0.15625	no		conserved hypothetical protein		Q930S1
SMa0233	otsA	CDS	-1.15569	0.395798	no	-1.64744	0.09361	no	1.39512	0.148477	no	0.903374	0.525886	no		OtsA trehalose-6-phosphate synthase	K00697	Q930S0
SMa0235		CDS	-1.0103	0.00889017	yes	1.09996	0.00452512	yes	-3.13987	0.000512143	yes	-1.0296	0.0069235	yes	I Small Molecule Metabolism	dihydroxy-acid dehydratase	K22186	Q930R9
SMa0237		CDS	-1.15321	0.15817	no	-0.496416	0.666778	no	-2.14474	0.0477541	no	-1.48795	0.0394123	no		dehydrogenase	K00042	Q930R8
SMa0241		CDS	-1.1387	0.0181703	no	-0.198967	0.821253	no	-2.79257	0.000512143	yes	-1.85283	0.000512143	yes	I Small Molecule Metabolism	Putative epimerase	K22025	Q930R7
SMa0244		CDS	-0.734843	0.0646464	no	-0.520699	0.336704	no	-1.62116	0.000512143	yes	-1.40701	0.00213505	yes	IV.D Transport of small molecules	Putative dehydrogenase,FAD-dependent		Q930R6
SMa0246	gntR	CDS	-0.866935	0.115395	no	-0.1756	0.831313	no	-0.690248	0.228469	no	0.00108687	0.98726	no		Transcriptional regulator of GntR family,negatively regulates gluconate utilization		Q930R5
SMa0247		CDS	-0.600967	0.175947	no	-0.0723893	0.904404	no	-3.1595	0.000512143	yes	-2.63092	0.000512143	yes	VI.C Hypothetical/Global homology	Conserved hypothetical protein		Q930R4
SMa0249	gntA	CDS	-0.882172	0.335591	no	-0.454946	0.694608	no	-2.66187	0.0009592	yes	-2.23464	0.0104758	no	IV.D.3 carbohydrates, organic acids, alcohols	TRAP-type small permease component,required for growth on gluconate	K21394	Q930R3
SMa0250	gntB	CDS	-0.79041	0.125852	no	0.282943	0.64816	no	-3.04489	0.000512143	yes	-1.97154	0.000512143	yes	IV.D.3 carbohydrates, organic acids, alcohols	TRAP-type large permease component,required for growth on gluconate	K21393	Q930R2
SMa0252	gntC	CDS	-1.44938	0.000512143	yes	0.454863	0.38841	no	-4.37197	0.000512143	yes	-2.46773	0.000512143	yes	IV.D.3 carbohydrates, organic acids, alcohols	TRAP-type periplasmic solute-binding protein,required for growth on gluconate	K21395	Q930R1
SMa0254		CDS	-0.398653	0.907001	no	0.741664	0.538959	no	-1.77429	0.503958	no	-0.633973	0.688339	no		conserved hypothetical protein		Q930R0
SMa0255		CDS	-0.509771	0.226079	no	0.505774	0.227751	no	-0.736633	0.0515729	no	0.278911	0.560944	no		Putative exonuclease	K02342	Q930Q9
SMa0257		CDS	0.0543715	0.929993	no	0.180836	0.77789	no	-0.960907	0.0266175	no	-0.834442	0.051893	no		oxidoreductase	K00317	Q930Q8
SMa0259		CDS	0.0957541	0.905511	no	0.378175	0.545103	no	0.243165	0.750928	no	0.525585	0.353238	no		conserved hypothetical protein	K01432	Q930Q7
SMa0260	gabD3	CDS	-0.548808	0.268522	no	-0.0356939	0.960926	no	-0.938983	0.0368305	no	-0.425869	0.451957	no		GabD3 succinate-semialdehyde dehdyrogenase	K00135	Q930Q6
SMa0263		CDS	-0.684327	0.233688	no	-0.846814	0.167521	no	-0.213809	0.762259	no	-0.376296	0.613021	no		alcohol dehydrogenase	K00001	Q930Q5
SMa0265		CDS	-0.187501	1	no	-0.461944	1	no	0.61864	1	no	0.344197	1	no		dehydrogenase		Q930Q4
SMa0267		CDS	0.22849	0.86749	no	0.0829012	0.952557	no	-0.644553	0.605071	no	-0.790142	0.442109	no		Transcriptional regulator,GntR family		Q930Q3
SMa0270		CDS	-0.499744	0.489043	no	0.423012	0.542931	no	-1.30187	0.020802	no	-0.379111	0.617168	no		ABC transporter,ATP-binding protein	K10441	Q930Q2
SMa0271		CDS	-0.266936	0.86269	no	-0.808366	0.576741	no	0.0340971	0.98298	no	-0.507333	0.716509	no		ABC transporter,permease	K10440	Q930Q1
SMa0273		CDS	-1.04055	0.0166053	no	-0.359248	0.559889	no	-1.09993	0.0117594	no	-0.418635	0.479258	no		ABC transporter,periplasmic solute-binding protein	K10439	Q930Q0
SMa0275		CDS	-0.517735	0.269271	no	0.362205	0.470385	no	-0.679645	0.111971	no	0.200294	0.732381	no		conserved hypothetical protein	K05520	Q930P9
SMa0277		CDS	-0.233172	0.758943	no	-0.0704732	0.911736	no	1.28596	0.00889017	yes	1.44866	0.00573901	yes	VI.C Hypothetical/Global homology	conserved hypothetical protein		Q930P8
SMa0279		CDS	-0.78689	0.568688	no	0.738089	0.465094	no	-0.232571	0.873535	no	1.29241	0.271424	no		conserved hypothetical protein		Q930P6
SMa0280		CDS	-0.676192	0.558889	no	-0.426235	0.558156	no	1.37935	0.069389	no	1.62931	0.0933279	no		conserved hypothetical protein		Q930P5
SMa0281		CDS	0.187763	0.772031	no	0.248254	0.721725	no	-0.547518	0.316541	no	-0.487027	0.379194	no		Transcriptional regulator,MerR/CueR family	K08365	Q930P4
SMa0285		CDS	0.10277	0.954441	no	-0.715154	0.651321	no	1.01242	0.464049	no	0.194494	0.924993	no		conserved hypothetical protein		Q930P3
SMa0286		CDS	-0.421349	0.597387	no	-0.110792	0.915963	no	0.139392	0.89027	no	0.449949	0.59606	no		hypothetical protein		Q930P2
SMa0287		CDS	-0.0437799	0.973293	no	-0.0749695	0.9477	no	0.953366	0.348312	no	0.922177	0.321319	no		conserved hypothetical protein		Q930P1
SMa0288		CDS	0.567679	1	no	-1.09696	0.272817	no	2.52885	0.186109	no	0.864208	0.56429	no		conserved hypothetical protein		Q930P0
SMa0291		CDS	-0.0379141	0.962538	no	0.0272596	0.967825	no	-0.155687	0.830303	no	-0.0905131	0.910634	no		conserved hypothetical protein		Q930N9
SMa0293		CDS	0.576164	0.737475	no	-0.493734	0.550595	no	1.25259	0.129198	no	0.182687	0.905238	no		conserved hypothetical protein		Q930N7
SMa0298		CDS	0.595317	0.232446	no	0.427406	0.448715	no	1.04284	0.0331864	no	0.874928	0.0540667	no		ABC transporter,ATP-binding protein	K02031	Q930N6
SMa0299		CDS	1.04345	1	no	0.365072	0.877264	no	2.24551	0.514303	no	1.56713	0.583676	no		ABC transporter,permease	K02034	Q930N5
SMa0300		CDS	0.589123	1	no	-0.425958	0.840531	no	2.32209	0.476107	no	1.30701	0.632924	no		ABC transporter,permease	K02033	Q930N4
SMa0301		CDS	1.82361	0.627192	no	-0.663084	0.89027	no	2.51016	0.62891	no	0.0234704	0.973423	no		hypothetical protein		Q930N3
SMa0302		CDS	0.814046	0.153404	no	-1.15022	0.051893	no	0.876215	0.129198	no	-1.08805	0.0617579	no		ABC transporter,periplasmic solute-binding protein	K02035	Q930N2
SMa0303		CDS	-0.153893	0.830813	no	0.489081	0.447638	no	-0.96666	0.0653883	no	-0.323686	0.623305	no		Transcriptional regulator,LysR family		Q930N1
SMa0306		CDS	0.319292	0.57646	no	0.133698	0.841931	no	0.0234025	0.971819	no	-0.162191	0.801833	no		histidine ammonia-lyase	K01745	Q930N0
SMa0307		CDS	0.308667	0.586914	no	0.0810439	0.90124	no	0.307775	0.576183	no	0.080152	0.905114	no		Transcriptional regulator,LysR family		Q930M9
SMa0308		CDS	-0.360586	0.732381	no	0.655045	0.1129	no	0.842026	0.0586125	no	1.85766	0.234628	no		conserved hypothetical protein		Q930M8
SMa0310		CDS	0.756164	0.337597	no	-0.977147	0.207777	no	1.08254	0.162805	no	-0.650772	0.427522	no		hypothetical protein		Q930M7
SMa0312		CDS	0.0933198	0.905711	no	0.759701	0.161791	no	1.9447	0.000512143	yes	2.61109	0.000512143	yes	VI.C Hypothetical/Global homology	hypothetical protein		Q930M6
SMa0314		CDS	-0.408287	0.6349	no	0.512465	0.543317	no	1.63713	0.0132532	no	2.55789	0.000512143	yes	VI.C Hypothetical/Global homology	conserved hypothetical protein		Q930M5
SMa0316		CDS	0.170377	0.76966	no	-0.00618382	0.990072	no	1.83061	0.000512143	yes	1.65405	0.000512143	yes	VI.B Hypothetical/Partial homology	Hypothetical protein	K01607	Q930M4
SMa0319		CDS	0.825305	0.229755	no	-0.294808	0.591961	no	2.2151	0.000512143	yes	1.09499	0.0343504	no		Transcriptional regulator,AraC family	K07506	Q930M3
SMa0320		CDS	-0.420936	0.654314	no	-0.762131	0.114626	no	1.89345	0.00176271	yes	1.55225	0.0273973	no	I Small Molecule Metabolism	short chain alcohol dehydrogenase-related dehydrogenase		Q930M2
SMa0322		CDS	-0.0345058	0.975097	no	-0.725713	0.261358	no	2.24266	0.0188099	no	1.55145	0.106884	no		conserved hypothetical protein		Q930M1
SMa0323		CDS	0.122326	0.956338	no	0.0479596	0.96711	no	1.4209	0.206256	no	1.34653	0.267995	no		conserved hypothetical protein		Q930M0
SMa0325		CDS	0.141235	0.90124	no	0.363772	0.620954	no	0.980785	0.173282	no	1.20332	0.095202	no		conserved hypothetical protein		Q930L9
SMa0326		CDS	0.179368	0.829345	no	-0.173994	0.790092	no	1.14843	0.035356	no	0.795069	0.136627	no		short chain alcohol dehydrogenase-related dehydrogenase		Q930L8
SMa0329		CDS	-0.290901	0.78462	no	0.245765	0.732381	no	1.1549	0.0960964	no	1.69156	0.0151765	no		short chain alcohol dehydrogenase-related dehydrogenase	K18009	Q930L7
SMa0333		CDS	0.188849	0.847925	no	-0.257344	0.845966	no	2.26103	0.175947	no	1.81484	0.441977	no		conserved hypothetical protein	K15977	Q930L6
SMa0335		CDS	-0.333472	0.862636	no	0.17123	0.855566	no	0.874041	0.303977	no	1.37874	0.45065	no		short chain alcohol dehydrogenase-related dehydrogenase		Q930L5
SMa0337		CDS	-0.0578601	0.975328	no	0.806144	0.436636	no	0.276882	0.848103	no	1.14089	0.525254	no		hypothetical protein		Q930L4
SMa0339		CDS	0.104838	0.91831	no	-0.137207	0.891749	no	0.296393	0.750969	no	0.0543482	0.956664	no		short chain alcohol dehydrogenase-related dehydrogenase		Q930L3
SMa0340	wrbA2	CDS	0.42824	0.6461	no	-0.315635	0.713752	no	0.842449	0.277017	no	0.0985737	0.922882	no		Putative flavoprotein	K03809	Q930L2
SMa0341		CDS	0.786332	0.814241	no	-0.388575	0.730225	no	3.99598	0.40979	no	2.82107	0.222531	no		Hypothetical protein		Q930L1
SMa0343		CDS	0.836016	0.475652	no	0.0660988	0.949932	no	1.69262	0.124583	no	0.922703	0.293884	no		conserved hypothetical protein		Q930L0
SMa0346		CDS	-0.316783	0.784377	no	-0.136553	0.877233	no	1.23682	0.0778144	no	1.41705	0.079146	no		NAD(P)H dehydrogenase	K00355, K11748	Q930K9
SMa0347		CDS	-0.347987	0.572028	no	-1.26274	0.00777209	yes	0.472579	0.373454	no	-0.442171	0.483831	no	VI.A Not classified regulator	Transcriptional regulator,LysR family		Q930K8
SMa0349		CDS	-0.0183442	0.982551	no	0.00804953	0.984239	no	0.0496956	0.960716	no	0.0760893	0.946218	no		Putative oxidoreductase	K06988	Q930K7
SMa0352		CDS	0.68327	1	no	-0.741422	0.37598	no	2.15991	0.0647939	no	0.735215	0.500889	no		Pirin-like protein	K06911	Q930K6
SMa0353		CDS	-0.239268	0.73855	no	0.390116	0.5286	no	-0.368747	0.565697	no	0.260638	0.700177	no		Transcriptional regulator,LysR family		Q930K5
SMa0355		CDS	0.805592	0.108213	no	0.587942	0.181794	no	1.35766	0.00602255	yes	1.14001	0.00482954	yes	VI.A Not classified regulator	Transcriptional regulator,LysR family		Q930K4
SMa0357		CDS	1.41391	0.0841135	no	-0.0130938	0.985244	no	1.18945	0.153404	no	-0.237557	0.787172	no		conserved hypothetical protein		Q930K2
SMa0359		CDS	0.0307504	0.984038	no	0.481736	0.698733	no	-0.0351473	0.979996	no	0.415838	0.76966	no		conserved hypothetical protein		Q930K1
SMa0360		CDS	0.124407	0.847891	no	0.540688	0.266105	no	-0.282409	0.61358	no	0.133873	0.835405	no		putative transposase	K07497	Q930K0
SMa0364		CDS	-0.318333	1	no	0.132393	0.854916	no	1.88799	0.00452512	yes	2.33872	0.00420562	yes	VI.D Unknown	hypothetical protein		Q930J9
SMa0367		CDS	-0.113115	0.916616	no	-0.101858	0.906445	no	1.07639	0.121179	no	1.08765	0.0976187	no		Hypothetical protein		Q930J8
SMa0369		CDS	0.0867272	0.934086	no	1.1092	0.0117594	no	-0.785317	0.107841	no	0.237158	0.810909	no		Hypothetical protein		Q930J7
SMa0372		CDS	-0.118034	0.85165	no	0.911007	0.020802	no	-1.98769	0.000512143	yes	-0.958654	0.01349	no	VI.A Not classified regulator	Transcriptional regulator,LysR family		Q930J5
SMa0374		CDS	0.0677975	0.917696	no	0.487139	0.284943	no	0.330822	0.538151	no	0.750164	0.0652284	no		dioxygenase/lyase	K15975	Q930J4
SMa0376		CDS	-0.157223	0.822153	no	0.870121	0.0423834	no	-0.0993695	0.885912	no	0.927974	0.0390505	no		hydrolase		Q930J3
SMa0380		CDS	-0.116207	0.846887	no	0.400494	0.417371	no	0.020705	0.973578	no	0.537406	0.226518	no		Putative hydrolase		Q930J2
SMa0383		CDS	-0.0797762	0.919614	no	0.356074	0.587309	no	-0.0569002	0.942961	no	0.37895	0.548093	no		conserved hypothetical protein		Q930J1
SMa0384		CDS	0	1	no	0	1	no	0	1	no	0	1	no		TRm3 transposase	K07493
SMa0387	hisC3	CDS	0.176169	0.805371	no	0.503056	0.291567	no	0.571761	0.261447	no	0.898648	0.0533892	no		Histidinol-phosphate aminotransferase	K00817	Q930J0
SMa0389		CDS	-0.170088	0.809339	no	1.14431	0.00250247	yes	-0.0904178	0.892747	no	1.22398	0.00602255	yes	I Small Molecule Metabolism	short chain alcohol dehydrogenase-related dehydrogenase		Q930I9
SMa0391		CDS	0.897098	0.0709366	no	0.171123	0.819548	no	0.0866362	0.913282	no	-0.639339	0.215129	no		ABC transporter,ATP-binding protein	K02052	Q930I8
SMa0392		CDS	1.66551	0.000512143	yes	0.472267	0.298314	no	-0.708624	0.080197	no	-1.90187	0.000512143	yes	IV.D Transport of small molecules	ABC transporter,periplasmic solute-binding protein	K02055	Q930I7
SMa0394		CDS	1.17857	0.229086	no	-0.744397	0.464977	no	0.344276	0.776814	no	-1.57869	0.0815458	no		ABC transporter,permease	K02054	Q930I6
SMa0396		CDS	0.644214	0.705623	no	-0.687635	0.69954	no	-0.128673	0.949989	no	-1.46052	0.298314	no		ABC transporter,permease	K02053	Q930I5
SMa0398	hisD2	CDS	0.609979	0.315237	no	-0.167703	0.840832	no	-0.430542	0.505648	no	-1.20822	0.0280274	no		HisD2 histidinol dehydrogenase	K00013	Q930I4
SMa0400		CDS	0.77651	0.0781257	no	-0.141287	0.844159	no	-0.598165	0.227429	no	-1.51596	0.000512143	yes	I Small Molecule Metabolism	Dehydrogenase,Zn-dependent		Q930I3
SMa0402		CDS	0.859857	0.293181	no	0.142036	0.905571	no	-0.18138	0.883189	no	-0.899201	0.25297	no		Transcriptional regulator,GntR family	K05836	Q930I2
SMa0403		CDS	0.982511	0.0627853	no	-0.190316	0.812808	no	0.325364	0.662761	no	-0.847463	0.108565	no		hypothetical protein		Q930I1
SMa0404		CDS	0.78985	0.166938	no	-1.02987	0.118264	no	0.502211	0.472711	no	-1.31751	0.035356	no		FMN-dependent dehydrogenase		Q930I0
SMa0405		CDS	2.80595	0.345929	no	-3.91495	0.237769	no	2.50949	0.38563	no	-4.2114	0.226079	no		transposase,fragment	K07486	Q930H9
SMa0407		CDS	0.149305	0.868173	no	0.38806	0.488382	no	0.903047	0.127043	no	1.1418	0.0361217	no		conserved hypothetical protein		Q930H8
SMa0412		CDS	-0.16259	0.775487	no	0.600405	0.161431	no	-0.637711	0.140267	no	0.125284	0.827962	no		conserved hypothetical protein		Q930H6
SMa0414		CDS	0.117159	0.902827	no	-0.336169	0.603335	no	1.03516	0.0831217	no	0.581832	0.384243	no		conserved hypothetical protein	K01971	Q930H5
SMa0417		CDS	0.66468	0.53745	no	-0.632295	0.426228	no	1.63099	0.0893625	no	0.334019	0.75026	no		conserved hypothetical protein		Q930H4
SMa0421		CDS	-0.461082	1	no	-2.29374	0.362823	no	3.64117	0.141112	no	1.80851	1	no		conserved hypothetical protein		Q930H3
SMa0424		CDS	0.828173	0.286346	no	1.15874	0.0161391	no	3.14461	0.000512143	yes	3.47517	0.000512143	yes	II.B.8 DNA - replication, repair, restr./modif.	ATP-dependent DNA ligase	K01971	Q930H2
SMa0426		CDS	0.319868	0.761108	no	1.23035	0.104665	no	2.08496	0.00661481	yes	2.99544	0.000512143	yes	VI.C Hypothetical/Global homology	conserved hypothetical protein	K10979	Q930H1
SMa0429		CDS	-0.364017	0.636447	no	1.01258	0.084494	no	-1.37955	0.0151765	no	-0.00295926	0.99389	no		conserved hypothetical protein	K09144	Q930H0
SMa0431		CDS	-0.513637	0.460674	no	0.661717	0.304027	no	-0.973653	0.100944	no	0.201701	0.807781	no		conserved hypothetical protein		Q930G9
SMa0433		CDS	1.07005	0.179555	no	-0.03957	0.966821	no	0.81838	0.346248	no	-0.29124	0.744261	no		hypothetical protein		Q930G8
SMa0436		CDS	-0.227666	0.785271	no	1.69258	0.000512143	yes	0.561637	0.30558	no	2.48188	0.000512143	yes	VI.C Hypothetical/Global homology	hypothetical protein		Q930G7
SMa0444		CDS	1.34065	0.238923	no	-1.2368	1	no	1.58806	1	no	-0.989395	0.381097	no		TRm1b transposase	K07497	Q930G4
SMa0445		CDS	inf	1	no	-1.25864	1	no	inf	1	no	-0.0185436	1	no		TRm1a transposase	K07483
SMa0447		CDS	0.415128	0.473473	no	0.446897	0.351428	no	0.742735	0.130035	no	0.774504	0.0857957	no		conserved hypothetical protein		Q930G3
SMa0448		CDS	0.135324	0.894265	no	0.912526	0.185847	no	-0.0919226	0.928442	no	0.685279	0.323491	no		hypothetical protein		Q930G2
SMa0450		CDS	0.431425	0.748504	no	-1.40045	0.0472292	no	2.6489	0.0151765	no	0.817028	0.40395	no		hypothetical protein		Q930G1
SMa0453		CDS	0.337787	0.515573	no	0.693492	0.104937	no	0.507796	0.28732	no	0.863501	0.0312835	no		Putative plasmid stability protein,Yle homolog	K07062	Q930F9
SMa0461		CDS	0	1	no	0	1	no	0	1	no	0	1	no		TRm3 transposase	K07493
SMa0462		CDS	0.227062	0.672406	no	0.599106	0.13839	no	0.736834	0.0700327	no	1.10888	0.00137247	yes	VI.C Hypothetical/Global homology	conserved hypothetical protein		Q930F7
SMa0464	cyaI2	CDS	0.0773813	0.917696	no	0.172183	0.757941	no	1.55314	0.000512143	yes	1.64794	0.000512143	yes	I.E.1 global regulatory functions	adenylate/guanylate cyclase		Q930F6
SMa0466		CDS	-0.366273	0.45611	no	0.175562	0.746139	no	0.861022	0.0299403	no	1.40286	0.000512143	yes	IV.D Transport of small molecules	ABC transporter,periplasmic solute-binding protein	K02035	Q930F5
SMa0467		CDS	-0.0614736	0.951937	no	0.720778	0.410421	no	0.51086	0.611661	no	1.29311	0.0485934	no		ABC transporter,permease	K02033	Q930F4
SMa0469		CDS	0.289177	0.87525	no	-0.338642	0.77636	no	1.9639	0.0422155	no	1.33608	0.353787	no		ABC transporter,permease	K02034	Q930F3
SMa0470		CDS	0.373235	0.677024	no	-0.474459	0.669674	no	1.25442	0.16236	no	0.406727	0.660418	no		ABC transporter,ATP-binding protein	K02031	Q930F2
SMa0471		CDS	-0.0502925	0.95348	no	0.651405	0.336211	no	-0.297013	0.713734	no	0.404685	0.581834	no		Putative antitoxine	K07473	Q930F1
SMa0473		CDS	0.146103	0.860507	no	0.322832	0.624968	no	0.441438	0.506538	no	0.618167	0.299893	no		Putative plasmid stabilization system		Q930F0
SMa0475		CDS	0	1	no	0	1	no	0	1	no	0	1	no		TRm17a transposase	K07481	Q930E9
SMa0478		CDS	-0.330388	0.784466	no	-0.315959	0.648384	no	0.220291	0.771595	no	0.23472	0.846683	no		Putative formate dehydrogenase,NAD-dependent	K00122	Q930E7
SMa0483		CDS	-0.148489	0.847554	no	-0.0279401	0.966583	no	0.500484	0.367299	no	0.621033	0.259087	no		Phosphatase		Q930E4
SMa0485	thrC2	CDS	-0.85314	0.0705137	no	0.614631	0.203258	no	-0.840884	0.0646464	no	0.626886	0.216707	no		ThrC2 threonine synthase		Q930E3
SMa0486		CDS	-0.244478	0.864242	no	-0.704195	0.653458	no	-0.486042	0.712683	no	-0.94576	0.506768	no		putative cyclodeaminase		Q930E2
SMa0489		CDS	-0.258665	0.684899	no	-0.188409	0.775565	no	-0.346333	0.547744	no	-0.276077	0.667278	no		ABC transporter,ATP-binding protein	K10025	Q930E1
SMa0492		CDS	0.377449	0.730985	no	0.00939767	0.992109	no	0.206319	0.900511	no	-0.161732	0.886417	no		ABC transporter,permease	K10023	Q930E0
SMa0493		CDS	0.156595	0.838485	no	0.729563	0.301615	no	-0.698125	0.325955	no	-0.125157	0.869833	no		ABC transporter,permease	K10024	Q930D9
SMa0495		CDS	0.0925451	0.906477	no	-0.000998872	0.991219	no	-0.0691061	0.926904	no	-0.16265	0.833374	no		ABC transporter,periplasmic solute-binding protein	K10022	Q930D8
SMa0496		CDS	-0.324753	0.525619	no	0.290185	0.576085	no	-0.171759	0.767424	no	0.443178	0.354603	no		conserved hypothetical protein	K21829	Q930D7
SMa0498		CDS	0.80004	0.079936	no	0.131941	0.827245	no	0.654655	0.156628	no	-0.0134437	0.981137	no		Transcriptional regulator,LysR family		Q930D6
SMa0499		CDS	0.0971175	0.913058	no	-0.608175	0.298314	no	0.748652	0.201024	no	0.0433597	0.960441	no		hypothetical protein		Q930D5
SMa0501		CDS	-0.349704	0.73978	no	-0.833602	0.2338	no	0.707518	0.326083	no	0.22362	0.841013	no		ABC transporter,permease	K02029	Q930D4
SMa0503		CDS	0.249979	0.840582	no	-0.967633	0.157412	no	1.86536	0.0142322	no	0.647752	0.47883	no		ABC transporter,permease	K02029	Q930D3
SMa0506		CDS	0.884406	0.040836	no	-0.0890351	0.897393	no	-0.140236	0.836995	no	-1.11368	0.0115009	no		ABC transporter,periplasmic solute-binding protein	K02030	Q930D2
SMa0508		CDS	0.100852	0.908873	no	0.0209099	0.984842	no	-0.59561	0.396828	no	-0.675552	0.338298	no		ABC transporter,ATP-binding protein	K02028	Q930D1
SMa0510		CDS	0.862098	0.283481	no	-1.18148	0.0967045	no	1.2472	0.0996225	no	-0.796378	0.312092	no		putative D-isomer specific 2-hydroxyacid dehydrogenase		Q930D0
SMa0512	idnD	CDS	-0.276746	0.752852	no	-1.30645	0.0210141	no	1.86926	0.00176271	yes	0.839548	0.202628	no	I Small Molecule Metabolism	IdnD L-idonate 5-dehydrogenase	K00098	Q930C9
SMa0513	idnO1	CDS	-0.358708	0.748582	no	-1.34528	0.05094	no	1.3107	0.0626412	no	0.324123	0.770977	no		IdnO1 gluconate 5-dehydrogenase	K00046	Q930C8
SMa0514	idnK	CDS	-0.41332	0.851174	no	-0.706507	0.714023	no	-0.00832131	0.984767	no	-0.301507	0.895895	no		IdnK gluconate kinase IdnK	K00851	Q930C7
SMa0516		CDS	-0.820042	0.437452	no	0.458232	0.750517	no	-1.08816	0.359889	no	0.190109	0.892958	no		dehydrogenase	K00042	Q930C6
SMa0518		CDS	-0.0500475	0.966007	no	0.454247	0.702549	no	-0.592966	0.610674	no	-0.088672	0.939228	no		conserved hypothetical protein		Q930C5
SMa0520		CDS	-0.543545	0.227805	no	-0.108874	0.86476	no	-0.305827	0.548522	no	0.128843	0.831957	no		Transcriptional regulator,RpiR family		Q930C4
SMa0522		CDS	-0.799283	0.502869	no	-0.810993	0.373307	no	0.226584	0.840712	no	0.214874	0.885759	no		ABC transporter,periplasmic solute-binding protein	K02012	Q930C3
SMa0523		CDS	-0.823877	0.524974	no	-1.78418	0.151566	no	0.430938	0.732381	no	-0.529365	0.752407	no		ABC transporter,periplasmic solute-binding protein		Q930C2
SMa0525		CDS	-0.388003	1	no	-0.935543	1	no	1.13841	1	no	0.590872	1	no		ABC transporter,permease	K02011	Q930C1
SMa0526		CDS	0.453031	0.772384	no	-0.00867913	1	no	-0.675745	0.736045	no	-1.13745	0.445369	no		ABC transporter,ATP-binding protein	K02010	Q930C0
SMa0527		CDS	0.952955	0.712374	no	-0.491652	0.85362	no	0.714301	0.845175	no	-0.730306	0.695351	no		Putative phosphoglycerate mutase	K22306	Q930B9
SMa0537		CDS	0.893589	0.738533	no	-0.493099	0.785144	no	1.40944	0.51511	no	0.0227486	0.990072	no		conserved hypothetical protein		Q930B7
SMa0538		CDS	-0.325287	0.575234	no	0.94526	0.0203687	no	0.0373553	0.952283	no	1.3079	0.00749637	yes	VI.D Unknown	Hypothetical protein		Q930B6
SMa0541		CDS	3.01393	0.201279	no	-1.97709	0.0190381	no	4.7985	0.200228	no	-0.192522	0.883603	no		Hypothetical protein		Q930B5
SMa0543		CDS	-0.512814	0.724021	no	-1.42643	0.0269986	no	1.69236	0.0102114	no	0.778745	0.587215	no		hypothetical protein		Q930B4
SMa0545		CDS	-0.113865	0.891412	no	0.517913	0.407675	no	-0.227506	0.759567	no	0.404272	0.565105	no		conserved hypothetical protein		Q930B3
SMa0548		CDS	-0.112488	0.930517	no	0.341845	0.689259	no	0.609407	0.438327	no	1.06374	0.316239	no		conserved hypothetical protein	K21495	Q930B2
SMa0551		CDS	-0.332466	1	no	-0.494984	0.510708	no	1.20695	0.0972113	no	1.04444	0.269308	no		hydrolase		Q930B1
SMa0552		CDS	-0.193314	1	no	-0.953342	0.653116	no	1.64445	0.325753	no	0.884418	0.806769	no		putative cyclic amidohydrolase		Q930B0
SMa0554		CDS	0.368498	0.833654	no	0.0540679	0.951528	no	1.39472	0.0743494	no	1.08029	0.451261	no		hypothetical protein		Q930A9
SMa0557		CDS	-0.33804	0.526575	no	-0.00123551	0.992381	no	-0.656063	0.168269	no	-0.319258	0.577529	no		Transcriptional regulator,LysR family		Q930A8
SMa0558		CDS	0.289539	0.853579	no	0.0725724	0.936138	no	2.17332	0.0502737	no	1.95636	0.0618971	no		Hypothetical protein		Q930A7
SMa0559		CDS	-0.58645	0.613316	no	0.56241	0.326156	no	1.68802	0.0329973	no	2.83688	0.00944057	yes	I.I Degradation	4-carboxymuconolactone decarboxylase	K01607	Q930A6
SMa0561		CDS	0.259211	1	no	0.424638	0.649053	no	3.5287	0.212394	no	3.69412	0.177022	no		conserved hypothetical protein		Q930A5
SMa0563		CDS	0.758681	1	no	-0.114505	0.888092	no	2.50071	0.0142322	no	1.62753	0.04689	no		aldo/keto reductase		Q930A4
SMa0564		CDS	0.0414636	0.9531	no	0.690923	0.108108	no	0.792275	0.0879738	no	1.44173	0.00213505	yes	I Small Molecule Metabolism	Putative dehydrogenase		Q930A3
SMa0567		CDS	1.77276	0.175592	no	0.181354	0.86507	no	1.94397	0.145078	no	0.352557	0.715916	no		hypothetical protein		Q930A1
SMa0570	cyaF4	CDS	-0.166225	0.782646	no	0.757062	0.0599408	no	0.69138	0.103554	no	1.61467	0.000512143	yes	I.E.1 global regulatory functions	CyaF4 adenylate cyclase		Q930A0
SMa0572		CDS	0.261556	0.609226	no	0.587649	0.146456	no	-0.261983	0.599887	no	0.06411	0.915292	no	VI.C Hypothetical/Global homology	conserved hypothetical protein	K19092	Q92ZZ9
SMa0574		CDS	0.925883	0.0490612	no	0.459146	0.46659	no	-0.719074	0.201213	no	-1.18581	0.0117594	no		conserved hypothetical protein		Q92ZZ8
SMa0575		CDS	0.902216	1	no	-1.61842	0.211512	no	2.85325	0.334144	no	0.332611	0.680685	no		hypothetical protein		Q92ZZ7
SMa0576		CDS	0.472765	0.54157	no	-0.010588	0.984465	no	2.05446	0.00137247	yes	1.57111	0.00250247	yes	IV.D Transport of small molecules	ABC transporter,periplasmic solute-binding protein	K01999	Q92ZZ6
SMa0579	cyaN	CDS	0.259344	0.679091	no	-0.224721	0.701486	no	1.18161	0.00749637	yes	0.697541	0.129144	no	I.E.1 global regulatory functions	adenylate/guanylate cyclase	K01768	Q92ZZ5
SMa0581	nrtC	CDS	2.3123	0.00749637	yes	-0.674831	0.433378	no	1.35337	0.116911	no	-1.63377	0.025344	no	IV.D Transport of Small molecules	Nitrate transporter,ATP binding protein	K15578	Q92ZZ3
SMa0583	nrtB	CDS	2.40893	0.00213505	yes	-1.74466	0.00832418	yes	2.34209	0.00213505	yes	-1.8115	0.00632638	yes	IV.D Transport of small molecules	Nitrate transporter,permease	K15577	Q92ZZ2
SMa0585	nrtA	CDS	3.85126	0.000512143	yes	-0.489454	0.551787	no	1.24682	1	no	-3.09389	0.000512143	yes	IV.D Transport of small molecules	Nitrate transporter,periplasmic nitrate binding protein	K15576	Q92ZZ1
SMa0590		CDS	0.72948	1	no	-0.762414	1	no	1.46721	1	no	-0.0246883	1	no		hypothetical protein		Q92ZZ0
SMa0591		CDS	-2.99337	1	no	3.42588	0.37648	no	-2.77781	1	no	3.64144	0.291264	no		transposase,fragment	K07481	Q92ZY9
SMa0592		CDS	0.440884	0.455832	no	0.289235	0.647217	no	-0.524813	0.362005	no	-0.676462	0.189193	no		conserved hypothetical protein	K07154	Q92ZY8
SMa0594		CDS	0.724516	0.493118	no	-0.855687	0.448199	no	0.244436	0.864235	no	-1.33577	0.156958	no		conserved hypothetical protein		Q92ZY7
SMa0599		CDS	0.587507	0.443013	no	0.104448	0.889694	no	1.12744	0.0743494	no	0.644379	0.306663	no		conserved hypothetical protein		Q92ZY5
SMa0601		CDS	0.113222	0.861491	no	0.628436	0.118727	no	0.655256	0.129553	no	1.17047	0.00176271	yes	VI.C Hypothetical/Global homology	conserved hypothetical protein		Q92ZY4
SMa0604		CDS	-1.42223	0.374396	no	-0.590281	0.465384	no	-0.577828	0.438867	no	0.254122	0.87075	no		conserved hypothetical protein		Q92ZY3
SMa0606		CDS	-1.72482	0.538907	no	-0.767418	0.589935	no	0.824068	0.592768	no	1.78147	0.516269	no		hypothetical protein		Q92ZY2
SMa0607		CDS	-0.796614	0.0950584	no	0.337614	0.512299	no	-0.371989	0.465453	no	0.76224	0.112101	no		conserved hypothetical protein		Q92ZY1
SMa0609		CDS	0.032001	0.966557	no	0.0535312	0.934842	no	0.485815	0.384511	no	0.507346	0.347463	no		hypothetical protein		Q92ZY0
SMa0610		CDS	0.728213	0.218493	no	0.480416	0.408404	no	0.328284	0.642123	no	0.0804867	0.917009	no		Hypothetical protein		Q92ZX9
SMa0612	fixN3	CDS	0.20364	0.724959	no	0.168248	0.773799	no	2.03024	0.000512143	yes	1.99485	0.000512143	yes	I.G.1 electron transport	FixN3 cytochrome c oxidase subunit 1	K00404	Q92ZX8
SMa0615	fixO3	CDS	0.560907	0.473587	no	0.443905	0.330861	no	3.03433	0.000512143	yes	2.91733	0.000512143	yes	I.G.1 electron transport	FixO3 cytochrome-c oxidase subunit	K00405	Q92ZX7
SMa0616	fixQ3	CDS	0.324356	0.911736	no	0.430384	0.811761	no	3.03226	0.246386	no	3.13829	0.138827	no		FixQ3 nitrogen fixation protein	K00407	Q92ZX6
SMa0617	fixP3	CDS	0.215499	0.767669	no	0.334485	0.530298	no	2.64869	0.000512143	yes	2.76767	0.000512143	yes	I.G.1 electron transport	FixP3 Diheme c-type cytochrome	K00406	Q92ZX5
SMa0620		CDS	1.15929	0.200228	no	0.382288	0.437044	no	3.3704	0.00137247	yes	2.5934	0.000512143	yes	VI.C Hypothetical/Global homology	conserved hypothetical protein		Q92ZX4
SMa0621	fixI2	CDS	-0.150526	0.85735	no	0.62438	0.168173	no	2.53783	0.000512143	yes	3.31274	0.000512143	yes	I.G.1 electron transport	FixI2 E1-E2 type cation ATPase	K01533	Q92ZX3
SMa0622	fixS2	CDS	-0.60574	0.86354	no	0.430563	0.877982	no	2.5018	0.410788	no	3.5381	0.325111	no		FixS2 nitrogen fixation protein		Q92ZX2
SMa0625		CDS	2.97173	0.298287	no	-0.828853	0.47883	no	5.52313	0.234761	no	1.72254	0.296743	no		hypothetical protein		Q92ZX1
SMa0626		CDS	0.591823	0.460808	no	-0.532426	0.439022	no	1.15927	0.0937552	no	0.0350204	0.969543	no		outer membrane protein		Q92ZX0
SMa0627	aqpZ2	CDS	0.156791	0.841528	no	-0.205749	0.77601	no	0.21678	0.768144	no	-0.14576	0.852706	no		AqpZ2 aquaporin	K06188	Q92ZW9
SMa0629		CDS	-0.406799	0.747472	no	1.3557	0.188895	no	-1.24842	0.237735	no	0.514082	0.646225	no		hypothetical protein		Q92ZW8
SMa0630		CDS	-1.68062	0.00320928	yes	0.527323	0.353941	no	-3.50461	0.000512143	yes	-1.29667	0.0229796	no	VI.C Hypothetical/Global homology	conserved hypothetical transmembrane protein	K22044	Q92ZW7
SMa0633		CDS	-0.87832	0.220829	no	0.617176	0.321805	no	-5.18595	0.000512143	yes	-3.69045	0.000512143	yes	VI.C Hypothetical/Global similarity	hypothetical protein		Q92ZW5
SMa0636		CDS	-1.57832	0.0210141	no	-0.327065	0.66621	no	-6.03732	0.000512143	yes	-4.78606	0.000512143	yes	VI.C Hypothetical/Global homology	conserved hypothetical protein		Q92ZW4
SMa0637		CDS	-0.372357	0.873107	no	0.496836	1	no	-3.101	0.16487	no	-2.2318	0.417406	no		hypothetical protein		Q92ZW3
SMa0638		CDS	-0.867563	0.787757	no	-0.824122	0.688603	no	0.0434394	0.975328	no	0.0868803	0.948241	no		hypothetical protein	K03791	Q92ZW2
SMa0639		CDS	-1.16618	0.547975	no	-0.822805	0.445272	no	1.71351	0.159022	no	2.05688	0.248627	no		conserved hypothetical protein		Q92ZW1
SMa0640		CDS	1.06814	0.483318	no	0.189176	0.894988	no	1.76884	0.249352	no	0.88988	0.427943	no		hypothetical protein		Q92ZW0
SMa0643		CDS	0.97547	0.298287	no	-0.818405	0.443239	no	0.660022	0.550546	no	-1.13385	0.219236	no		transposase,fragment	K07485	Q92ZV9
SMa0645		CDS	0.0416148	0.972724	no	0.193906	0.880664	no	-0.256438	0.82989	no	-0.104147	0.927969	no		hypothetical protein		Q92ZV8
SMa0647		CDS	-0.03584	0.980883	no	0.137082	0.939312	no	-0.104679	0.947374	no	0.0682428	0.966847	no		hypothetical protein		Q92ZV7
SMa0649		CDS	0.208366	0.930519	no	-0.223539	0.853426	no	1.67393	0.220512	no	1.24202	0.431015	no		hypothetical protein		Q92ZV6
SMa0656		CDS	0.959075	1	no	inf	1	no	#NAME?	1	no	-0.375692	1	no		TRm24 transposase	K07482	Q92ZV4
SMa0657		CDS	3.7334	0.480682	no	-1.89727	0.481978	no	4.84817	0.451055	no	-0.7825	0.792582	no		cytochrome c binding protein,amino terminus		Q92ZV3
SMa0659		CDS	1.54718	0.462463	no	-0.491897	0.695986	no	1.63221	0.44776	no	-0.406868	0.725716	no		cytochrome c binding protein,carboxyl terminus		Q92ZV2
SMa0661		CDS	-1.16559	0.0397722	no	-1.58453	0.024491	no	-1.28925	0.0158978	no	-1.70819	0.0163814	no		conserved hypothetical protein		Q92ZV1
SMa0662		CDS	-0.607821	0.634847	no	-0.308734	0.775932	no	-0.0576529	0.96151	no	0.241434	0.863309	no		Transcriptional regulator,CAP/Crp family		Q92ZV0
SMa0663		CDS	0.751326	1	no	-0.238854	0.912837	no	2.16426	0.485527	no	1.17408	0.56499	no		hypothetical protein		Q92ZU9
SMa0664		CDS	0.620704	0.215455	no	1.08736	0.00176271	yes	0.494569	0.314547	no	0.961222	0.024491	no	VI.C Hypothetical/Global homology	conserved hypothetical protein		Q92ZU8
SMa0665		CDS	1.02856	0.0862759	no	-0.307736	0.615711	no	1.13953	0.0577093	no	-0.196768	0.775043	no		Conserved hypothetical transmembrane protein		Q92ZU7
SMa0667		CDS	-1.60282	0.0091608	yes	-1.65825	0.0197045	no	-3.80946	0.000512143	yes	-3.86489	0.000512143	yes	VI.C Hypothetical/Global similarity	conserved hypothetical protein		Q92ZU6
SMa0669		CDS	-1.33066	0.0188099	no	-0.534075	0.404029	no	-3.13692	0.000512143	yes	-2.34033	0.000512143	yes	VI.B Hypothetical/Partial homology	Hypothetical transmembrane protein,HlyD-family		Q92ZU5
SMa0670		CDS	-0.989189	0.0615926	no	0.347497	0.590996	no	-1.58923	0.00285916	yes	-0.252547	0.729823	no	I.F.20 phosphorus metabolism	Putative polyphosphate kinase 2	K22468	Q92ZU4
SMa0673		CDS	0	1	no	0	1	no	0	1	no	0	1	no		TRm3 transposase	K07493
SMa0674		CDS	0.497917	0.619508	no	-0.0681894	0.953346	no	0.616196	0.599917	no	0.0500897	0.962011	no		hypothetical protein		Q92ZU3
SMa0675		CDS	1.35645	0.185619	no	-1.72629	0.0429339	no	2.39107	0.0280274	no	-0.691666	0.422998	no		Ca2+/H+ antiporter	K07300	Q92ZU2
SMa0677		CDS	0.604232	0.269383	no	0.102784	0.883135	no	0.733623	0.177883	no	0.232175	0.697547	no		ABC transporter,periplasmic solute-binding protein	K02030	Q92ZU1
SMa0678		CDS	-0.219233	0.815582	no	-0.669764	0.185935	no	1.57262	0.0109964	no	1.12209	0.0577093	no		Putative amino acid transporter	K03756	Q92ZU0
SMa0680		CDS	-0.364654	0.898951	no	0.233713	0.759567	no	-0.52449	0.68721	no	0.0738767	0.950539	no		decarboxylase (lysine,ornithine,arginine)	K01581	Q92ZT9
SMa0682		CDS	-1.07916	0.321917	no	0.0834675	0.928297	no	-3.44935	0.000512143	yes	-2.28672	0.0533892	no	I.I Degradation	decarboxylase (lysine,ornithine,arginine)	K01584	Q92ZT8
SMa0683		CDS	0.087131	0.945369	no	-0.220086	0.791903	no	1.1546	0.116169	no	0.847387	0.311042	no		Putative cation efflux protein		Q92ZT7
SMa0684		CDS	-1.35926	0.00602255	yes	0.237556	0.722504	no	-2.57153	0.000512143	yes	-0.974713	0.0640538	no	IV.D Transport of small molecules	amino acid transporter	K03294	Q92ZT6
SMa0687		CDS	-0.142376	0.892967	no	1.55592	0.000512143	yes	1.56222	0.0192705	no	3.26052	0.000512143	yes	VI.C Hypothetical/Global homology	hypothetical protein		Q92ZT5
SMa0689		CDS	-1.48726	0.648309	no	0.828293	0.583899	no	-4.50684	0.153049	no	-2.19128	0.269346	no		conserved hypothetical protein		Q92ZT4
SMa0690		CDS	-1.48335	0.301141	no	-0.488367	0.455608	no	-5.16517	0.000512143	yes	-4.17018	0.121179	no	VI.B Hypothetical/Partial homology	Hypothetical protein		Q92ZT3
SMa0693	arcA1	CDS	-1.52836	0.00944057	yes	-0.87543	0.090615	no	-3.31649	0.000512143	yes	-2.66355	0.000512143	yes	I.I.3 amino acids	ArcA1 arginine deiminase	K01478	Q92ZT2
SMa0695	arcB	CDS	-1.20621	0.0142322	no	0.0579239	0.931396	no	-1.50933	0.00213505	yes	-0.245196	0.692738	no	I.I.3 amino acids	ArcB,ornithine carbamoyltransferase,catabolic	K00611	Q92ZT1
SMa0697	arcC	CDS	-0.965591	0.069389	no	-0.260132	0.675871	no	-0.500584	0.377144	no	0.204875	0.774519	no		ArcC carbamate kinase	K00926	Q92ZT0
SMa0699		CDS	-0.0321391	0.968528	no	0.190718	0.766421	no	0.902268	0.111889	no	1.12513	0.0310842	no		hypothetical protein		Q92ZS9
SMa0702		CDS	-1.20809	0.439728	no	0.618049	0.614136	no	-0.29821	0.850821	no	1.52793	0.29598	no		hypothetical protein		Q92ZS8
SMa0705	dgoK2	CDS	-0.64914	0.455537	no	-1.41332	1	no	0.416525	0.665996	no	-0.347657	1	no		DgoK2 2-dehydro-3-deoxygalactonokinase	K00883	Q92ZS7
SMa0707		CDS	-0.16709	0.896728	no	-0.0941277	0.950078	no	-0.819272	0.49757	no	-0.746309	0.484257	no		dihydrodipicolinate synthase family protein	K01714	Q92ZS6
SMa0708		CDS	-0.940788	0.0870618	no	0.375884	0.534701	no	-0.824022	0.110479	no	0.49265	0.4318	no		enolase		Q92ZS5
SMa0709		CDS	-1.8708	0.00176271	yes	-0.398799	0.601018	no	-0.951663	0.0829669	no	0.520334	0.496401	no	IV.D Transport of small molecules	ABC transporter,periplasmic solute-binding protein	K02027	Q92ZS4
SMa0710		CDS	-1.09204	0.160984	no	-0.205133	0.807814	no	0.028744	0.975328	no	0.915652	0.201279	no		ABC transporter,permease	K02025	Q92ZS3
SMa0711		CDS	-1.02368	0.106459	no	-0.655556	0.307923	no	0.0655181	0.934842	no	0.433647	0.599742	no		ABC transporter,permease	K02026	Q92ZS2
SMa0713		CDS	-0.803534	0.0828121	no	-0.118327	0.867483	no	-0.559471	0.258384	no	0.125736	0.860929	no		ABC transporter,ATP-binding protein	K10112	Q92ZS1
SMa0715		CDS	-0.54094	0.636447	no	-0.543562	0.581105	no	-0.34837	0.757941	no	-0.350991	0.771581	no		Nucleoside-diphosphate-sugar epimerase		Q92ZR9
SMa0717		CDS	-0.185853	0.770398	no	0.675034	0.239163	no	-1.24537	0.019928	no	-0.384482	0.47702	no		conserved hypothetical protein		Q92ZR8
SMa0719		CDS	0.0475115	0.952888	no	-0.308907	0.678907	no	-0.130225	0.875683	no	-0.486643	0.458474	no		Short chain alcohol dehydrogenase-related dehydrogenase		Q92ZR7
SMa0722		CDS	0.68567	0.446354	no	-1.081	0.259364	no	0.651462	0.505295	no	-1.11521	0.2272	no		transposase,fragment	K07483	Q92ZR6
SMa0723		CDS	1.12383	1	no	-1.35233	0.0299403	no	3.69986	0.0225611	no	1.2237	0.199092	no	VI.B Hypothetical/Partial homology	Hypothetical protein	K07032	Q92ZR5
SMa0726		CDS	0.046981	0.967402	no	-0.201375	0.861319	no	1.59841	0.137533	no	1.35005	0.251956	no		hypothetical protein		Q92ZR3
SMa0728		CDS	0.230264	0.922461	no	-1.22433	0.235621	no	1.75483	0.15764	no	0.300233	0.882015	no		hypothetical protein		Q92ZR2
SMa0731		CDS	2.12887	0.639867	no	-0.228634	0.944774	no	1.28887	0.73073	no	-1.06863	0.777916	no		hypothetical protein		Q92ZR1
SMa0734		CDS	-0.0660073	0.974968	no	0.46293	0.899481	no	-0.760737	0.840307	no	-0.231799	0.944576	no		hypothetical protein		Q92ZR0
SMa0736		CDS	0.201737	0.947339	no	1.83491	0.62307	no	-2.51638	0.598457	no	-0.883209	0.845719	no		hypothetical protein		Q92ZQ9
SMa0738	cspA6	CDS	-0.397247	0.44528	no	0.926967	0.0240855	no	-1.00483	0.00995897	yes	0.319386	0.562815	no	IV.F Adaptation	CspA6 cold shock protein	K03704	Q92ZQ8
SMa0739		CDS	0.557241	0.885896	no	-0.87711	0.833418	no	0.849381	0.835754	no	-0.58497	0.869464	no		hypothetical protein		Q92ZQ7
SMa0740		CDS	-1.23621	0.47377	no	-0.39571	0.731514	no	1.36544	0.21535	no	2.20594	0.201786	no		hypothetical protein		Q92ZQ6
SMa0742		CDS	0.631414	0.529645	no	-1.0548	0.155631	no	1.43394	0.0734252	no	-0.252276	0.821867	no		hypothetical protein		Q92ZQ5
SMa0744	groEL2	CDS	0.0794067	0.904404	no	0.838324	0.219337	no	-2.92857	0.000512143	yes	-2.16965	0.000512143	yes	IV.B Chaperoning	groEL2 chaperonin	K04077	Q92ZQ4
SMa0745	groES2	CDS	0.18583	0.913384	no	0.632974	0.764243	no	-1.83035	0.499489	no	-1.38321	0.442366	no		groES2 chaperonin		Q92ZQ3
SMa0747		CDS	-1.18924	0.559796	no	-0.786416	0.729823	no	-0.478729	0.821243	no	-0.0759068	0.919446	no		hypothetical protein		Q92ZQ2
SMa0748		CDS	-0.0276374	0.967215	no	-0.908376	0.0512853	no	0.103682	0.883765	no	-0.777056	0.0778144	no		Transcriptional regulator,MucR family		Q92ZQ1
SMa0750		CDS	0.355563	0.51968	no	0.178863	0.757579	no	0.409159	0.431812	no	0.232459	0.683056	no		Transcriptional regulator,LysR family		Q92ZQ0
SMa0751		CDS	0.318952	1	no	0.180984	0.7867	no	2.25338	0.00387636	yes	2.11541	0.00137247	yes	I.I Degradation	Ring-hydroxylating dioxygenase,likely required for utilization of stachydrine	K24003	Q92ZP9
SMa0752		CDS	-0.703934	1	no	0.611088	0.286346	no	1.89966	0.040496	no	3.21469	0.0149651	no		oxidoreductase,likely required for utilization of stachydrine	K24004	Q92ZP8
SMa0753		CDS	0.276049	1	no	-0.25539	0.799453	no	1.6317	0.106054	no	1.10026	0.267995	no	I Small Molecule Metabolism	oxidoreductase	K24005	Q92ZP7
SMa0754		CDS	2.51599	0.37648	no	-1.3351	0.240162	no	3.85541	0.356527	no	0.00431721	0.975892	no		hypothetical protein		Q92ZP6
SMa0757	nodD2	CDS	0.50393	0.245451	no	0.519051	0.226687	no	-0.656426	0.116521	no	-0.641305	0.11254	no		NodD2 nod box-dependent transcription activator	K14657	P08719
SMa0758		CDS	0.166697	1	no	0.0604036	0.971328	no	0.23813	1	no	0.131837	0.925736	no		Putative oxidoreductase,FMN-binding		Q92ZP5
SMa0759		CDS	-1.36189	0.343935	no	-0.105654	0.939757	no	0.20891	0.884346	no	1.46515	0.29684	no		hypothetical protein		Q92ZP4
SMa0760	fixT2	CDS	-0.942991	0.460626	no	-1.89577	0.453254	no	-4.89047	0.206547	no	-5.84325	0.133098	no		FixT2 anti-kinase protein		Q92ZP3
SMa0762	fixK2	CDS	-1.3999	0.0787239	no	-4.40428	0.00137247	yes	-5.29479	0.000512143	yes	-8.29917	0.000512143	yes	I.G.1 electron transport	FixK2 transcriptional regulator	K15861	Q92ZP2
SMa0763		CDS	-1.85594	0.00420562	yes	-1.79146	0.0280274	no	-6.40262	0.000512143	yes	-6.33815	0.000512143	yes	V.I.B Hypothetical protein/partial homology	hypothetical protein	K07005	Q92ZP1
SMa0765	fixN2	CDS	-1.46041	0.0255485	no	-0.855426	0.186411	no	-6.1459	0.000512143	yes	-5.54092	0.000512143	yes	I.G.1 electron transport	FixN2 cytochrome c oxidase subunit I	K00404	Q92ZP0
SMa0766	fixO2	CDS	-1.22987	0.392174	no	-1.15569	0.108935	no	-4.32163	0.000512143	yes	-4.24745	0.125852	no	I.G.1 electron transport	FixO2 cytochrome c oxidase subunit	K00405	Q92ZN9
SMa0767	fixQ2	CDS	-1.20277	0.0681283	no	-1.68196	0.28872	no	-4.01541	0.00176271	yes	-4.4946	0.0941794	no	I.G.1 electron transport	FixQ2 nitrogen fixation protein	K00407	Q92ZN8
SMa0769	fixP2	CDS	-1.34793	0.046181	no	-0.374125	0.6461	no	-3.81835	0.000512143	yes	-2.84455	0.000512143	yes	I.G.1 electron transport	FixP2 Diheme c-type cytochrome	K00406	Q92ZN7
SMa0771		CDS	-0.233676	0.806932	no	-1.57865	0.217835	no	-1.1926	0.202628	no	-2.53757	0.0494131	no		hypothetical protein		Q92ZN6
SMa0772	nodL	CDS	0.372391	0.593401	no	1.15504	0.0333873	no	-0.489229	0.4972	no	0.293418	0.655413	no		NodL Nod factor acetyltransferase	K00661	P28266
SMa0773	noeA	CDS	0.895883	0.0184051	no	0.761353	0.0537256	no	-1.20336	0.000512143	yes	-1.33789	0.000512143	yes	IV.H Nodulation	NoeA host specific nodulation protein		Q52892
SMa0774	noeB	CDS	0.588713	0.143794	no	0.56934	0.177948	no	-0.603245	0.145175	no	-0.622618	0.123416	no		NoeB host specific nodulation protein		Q52893
SMa0775		CDS	-0.166921	0.843319	no	0.623153	0.436636	no	-1.24528	0.0666629	no	-0.455212	0.533659	no		hypothetical protein		Q92ZN5
SMa0776		CDS	-0.3012	0.837195	no	-1.10335	1	no	-0.370422	0.811547	no	-1.17257	1	no		TRm23b IS ATP-binding protein		Q92ZN4
SMa0779		CDS	-1.03056	1	no	-2.2782	1	no	1.44659	1	no	0.198945	1	no		transposase,fragment		Q92ZN3
SMa0781		CDS	0	1	no	0	1	no	0	1	no	0	1	no		conserved hypothetical protein
SMa0783		CDS	0	1	no	0	1	no	0	1	no	0	1	no		conserved hypothetical protein		Q92ZN2
SMa0785		CDS	0	1	no	0	1	no	0	1	no	0	1	no		Recombinase
SMa0787		CDS	0.809316	0.34581	no	-0.33582	0.718134	no	0.824666	0.318446	no	-0.32047	0.747358	no		transposase,fragment		Q92ZN1
SMa0789		CDS	-0.337988	0.475165	no	0.482307	0.270442	no	-0.76647	0.0567288	no	0.0538259	0.926543	no		Transcriptional regulator,GntR family	K23466	Q92ZN0
SMa0791		CDS	-0.505539	0.277051	no	0.948896	0.0120175	no	0.137933	0.817876	no	1.59237	0.000512143	yes	VI.C Hypothetical/Global homology	Conserved hypothetical protein		Q92ZM8
SMa0792		CDS	0.882569	0.492572	no	-0.361559	0.78899	no	1.50036	0.191652	no	0.256227	0.859011	no	I Small Molecule Metabolism	Putative hydrolase	K23465	Q92ZM7
SMa0793		CDS	-0.0122152	0.99206	no	-0.120001	0.911548	no	0.692497	0.394348	no	0.584712	0.557608	no		Conserved hypothetical protein	K23462	Q92ZM6
SMa0794		CDS	0.0139328	0.98681	no	0.699878	0.389944	no	0.0562727	0.958426	no	0.742218	0.304002	no		Monoxygenase	K23464	Q92ZM5
SMa0796		CDS	-0.279823	0.654803	no	0.317919	0.528522	no	0.592674	0.221839	no	1.19042	0.0069235	yes	I Small Molecule Metabolism	aldehyde dehydrogenase	K23463	Q92ZM4
SMa0797		CDS	-0.505505	0.699275	no	-0.752756	0.334826	no	1.38649	0.135384	no	1.13924	0.22544	no		conserved hypothetical protein		Q92ZM3
SMa0799		CDS	0.611911	0.181281	no	-0.183418	0.735219	no	1.1311	0.00513758	yes	0.335769	0.487388	no	IV.D Transport of small molecules	ABC transporter,periplasmic solute-binding protein	K02055	Q92ZM2
SMa0800		CDS	-0.0543506	0.953958	no	-0.819026	0.106054	no	1.30094	0.017292	no	0.536268	0.422561	no		ABC transporter,permease	K02054	Q92ZM1
SMa0802		CDS	-0.016738	0.988181	no	-0.806718	0.314184	no	1.92837	0.0427426	no	1.13839	0.455108	no		ABC transporter,permease	K02053	Q92ZM0
SMa0803		CDS	0.0227184	0.977961	no	0.530158	0.390266	no	0.369332	0.605154	no	0.876772	0.109124	no		ABC transporter,ATP-binding protein	K02052	Q92ZL9
SMa0805	gabD4	CDS	-0.0411217	0.95191	no	0.186522	0.746996	no	0.182124	0.760333	no	0.409768	0.41889	no		GabD4 succinate-semialdehyde dehdyrogenase		Q92ZL8
SMa0806	syrB3	CDS	-0.670335	0.107726	no	-0.350889	0.460674	no	-0.379186	0.428539	no	-0.0597401	0.921694	no	VI.A Not classified regulator	SyrB3 regulator	K07497	P58346
SMa0809		CDS	-0.36611	0.580593	no	0.000984697	0.997557	no	-1.05739	0.0284773	no	-0.690292	0.228018	no		hypothetical protein		Q92ZL7
SMa0810	fixU	CDS	0.0550778	0.96055	no	0.101611	0.921873	no	-1.14592	0.138715	no	-1.09939	0.124583	no		FixU nitrogen fixation protein	K02593	Q92ZL6
SMa0811	fdxN	CDS	0.180497	0.796627	no	0.271098	0.639866	no	0.084159	0.908873	no	0.17476	0.77873	no		FdxN ferredoxin		P12712
SMa0814	nifB	CDS	-0.130885	0.853426	no	0.815141	0.0375707	no	-1.47556	0.000512143	yes	-0.52953	0.275676	no	I.F.6 nitrogen fixation	NifB FeMo cofactor biosynthesis protein	K02585	P09824
SMa0815	nifA	CDS	-0.719372	0.264032	no	-0.29459	0.550749	no	-2.00244	0.000512143	yes	-1.57766	0.00573901	yes	I.F.6 nitrogen fixation	NifA transcriptional activator	K02584	P03028
SMa0816	fixX	CDS	0.427346	0.491216	no	-0.294574	0.688808	no	0.204455	0.793439	no	-0.517466	0.398963	no	I.F.6 nitrogen fixation	FixX ferredoxin-like protein	K03855	P09822
SMa0817	fixC	CDS	0.749996	0.126344	no	0.431477	0.347931	no	1.17583	0.00805017	yes	0.857311	0.0339953	no	I.F.6 nitrogen fixation	FixC oxidoreductase	K00313	P09820
SMa0819	fixB	CDS	1.49871	0.0295393	no	0.573394	0.253411	no	1.69651	0.0158978	no	0.771189	0.131832	no	I.F.6 nitrogen fixation	FixB electron transfer flavoprotein alpha chain	K03522	P09819
SMa0822	fixA	CDS	1.58021	0.0257488	no	0.993931	0.0368305	no	1.3838	0.0487461	no	0.797516	0.119178	no		FixA electron transfer flavoprotein beta chain	K03521	P09818
SMa0824		CDS	-0.411301	0.677813	no	0.891114	0.0581591	no	-0.895322	0.0520611	no	0.407093	0.687125	no		hypothetical protein		Q92ZL5
SMa0825	nifH	CDS	1.42306	0.0144694	no	0.159806	0.838805	no	0.640619	0.335927	no	-0.622637	0.261536	no		NifH nitrogenase iron protein	K02588	P00460
SMa0827	nifD	CDS	0.777841	0.0927451	no	0.010545	0.985244	no	0.363168	0.499211	no	-0.404127	0.41846	no		NifD nitrogenase molybdenum-iron protein alpha chain	K02586	Q92ZL4
SMa0829	nifK	CDS	0.435847	0.415158	no	0.621982	0.163791	no	0.240957	0.687125	no	0.427092	0.386646	no		NifK nitrogenase molybdenum-iron protein beta chain	K02591	Q92ZL3
SMa0830	nifE	CDS	0.43436	0.4589	no	-0.142734	0.832999	no	0.858517	0.0993693	no	0.281424	0.628988	no		NifE nitrogenase molybdenum-cofactor synthesis protein	K02587	Q92ZL2
SMa0831	nifX	CDS	0.907314	0.243557	no	-0.139671	0.891361	no	0.470011	0.609003	no	-0.576974	0.454967	no		NifX iron-molybdenum cluster-binding protein	K02596	Q92ZL1
SMa0833		CDS	-0.651236	1	no	-2.23687	0.391191	no	4.67338	0.406804	no	3.08774	0.517315	no		conserved hypothetical protein		Q92ZL0
SMa0834	fdxB	CDS	-0.922161	0.681467	no	-2.12287	0.0719481	no	2.68709	0.0578616	no	1.48638	0.538047	no		FdxB ferredoxin III		Q92ZK9
SMa0835		CDS	0.238474	0.864932	no	-0.85382	0.456706	no	0.581212	0.623982	no	-0.511083	0.696097	no		hypothetical 1.5 kDa ORF		Q7D4L0
SMa0838	syrA	CDS	0.0788889	0.947433	no	-0.22701	0.88356	no	1.39129	0.345124	no	1.08539	0.479867	no		SyrA protein involved in EPS production		O87908
SMa0840	nodD3	CDS	0.249409	0.821122	no	0.0233168	0.981339	no	0.988192	0.192462	no	0.7621	0.337827	no		NodD3 nod box-dependent transcriptional activator	K14657	P23190
SMa0841		CDS	2.33049	1	no	-2.01743	1	no	4.29001	1	no	-0.0579228	1	no		Transposase,fragment	K07497	Q92ZK8
SMa0846		CDS	-0.823866	0.602487	no	0.32584	0.734424	no	1.05096	0.322233	no	2.20066	0.103664	no		Transposase,fragment	K07497	Q92ZK7
SMa0848		CDS	-0.692555	0.445098	no	0.000790934	0.979183	no	-0.900071	0.302386	no	-0.206726	0.870667	no		hypothetical protein		Q92ZK6
SMa0849	syrM	CDS	-0.367521	0.693144	no	-0.390672	0.641183	no	0.131179	0.890811	no	0.108028	0.920774	no		SyrM transcriptional regulator		P18561
SMa0850		CDS	0.62325	0.458441	no	-0.678853	0.4404	no	0.469381	0.608833	no	-0.832721	0.32104	no		hypothetical protein		Q92ZK5
SMa0851	nodH	CDS	0.553228	0.219366	no	0.562187	0.189772	no	0.0402244	0.949996	no	0.0491833	0.934506	no		NodH sulfotransferase		P06236
SMa0852	nodF	CDS	0.0435877	0.975533	no	0.364418	0.634213	no	1.0515	0.177022	no	1.37233	0.0548973	no		NodF acyl carrier protein	K14661	P06232
SMa0853	nodE	CDS	0.224485	0.757941	no	1.21969	0.00482954	yes	-0.147481	0.845703	no	0.847728	0.078852	no	IV.H Nodulation	NodE beta ketoacyl ACP synthase	K14660	P06230
SMa0854	nodG	CDS	0.372939	0.82176	no	-0.858513	0.542567	no	0.585928	0.713935	no	-0.645524	0.653654	no		NodG 3-oxoacyl-(acyl carrier protein) reductase	K00059	P06234
SMa0855	nodP1	CDS	-0.174841	0.888071	no	0.591655	0.45449	no	-0.598627	0.483452	no	0.167869	0.885885	no		NodP1 ATP-sulfurylase small subunit	K00957	P13441
SMa0857	nodQ1	CDS	0.14979	0.859983	no	-0.28926	0.784428	no	-0.865146	0.241838	no	-1.3042	0.0578616	no		NodQ1 ATP-sulfurylase large subunit-APS kinase	K00955	P13442
SMa0861		CDS	0.0240126	0.967428	no	0.932582	0.0139887	no	0.495836	0.231282	no	1.40441	0.000512143	yes	V. elements of external origin	Transposase,fragment	K07484	Q92ZK4
SMa0863	nodJ	CDS	0.494572	0.493509	no	-1.21462	0.0562051	no	0.774249	0.234679	no	-0.93494	0.154346	no		NodJ ABC transporter,permease	K09694	O52619
SMa0864	nodI	CDS	-0.167123	0.811219	no	-0.437516	0.526559	no	-0.672705	0.204514	no	-0.943097	0.116668	no		NodI ABC transporter,ATP-binding protein	K09695	O52618
SMa0866	nodC	CDS	0.71704	0.147063	no	-0.0104368	0.985586	no	-0.0925816	0.896184	no	-0.820058	0.0724234	no		NodC N-acetylglucosaminyltransferase	K14666	P04341
SMa0868	nodB	CDS	0.254826	0.737299	no	0.120245	0.906507	no	-0.670698	0.352659	no	-0.805279	0.217557	no		NodB chitooligosaccharide deacetylase	K14659	P02963
SMa0869	nodA	CDS	-0.134132	0.912837	no	-0.0754615	0.95591	no	-0.280025	0.831155	no	-0.221354	0.859936	no		NodA N-acyltransferase	K14658	P02962
SMa0870	nodD1	CDS	0.250375	0.615168	no	0.0181412	0.976096	no	-0.630605	0.145666	no	-0.862839	0.0308726	no		NodD1 nod-box dependent transcriptional activator	K14657	P03031
SMa0872		CDS	0.412239	0.703376	no	0.0287845	0.977348	no	0.706946	0.418973	no	0.323491	0.765807	no		hypothetical protein ORF 11		Q7D4K9
SMa0873	nifN	CDS	0.562824	0.302167	no	0.196542	0.776775	no	0.201647	0.774702	no	-0.164634	0.812808	no		NifN Nitrogenase Fe-Mo cofactor biosynthesis protein	K02592	P12781
SMa0874	nodN	CDS	0.723461	0.380843	no	-0.200994	0.842523	no	0.679256	0.439531	no	-0.245199	0.788634	no		NodN dehydratase		P25200
SMa0875	nolG	CDS	0.336156	0.490185	no	0.0316482	0.956802	no	0.837685	0.0364728	no	0.533177	0.196461	no		NolG efflux transporter	K03296	P25197
SMa0876	nolF	CDS	-0.366705	0.596332	no	0.769762	0.21504	no	-1.38007	0.0142322	no	-0.243607	0.757705	no		NolF secretion protein		P25196
SMa0878	nodM	CDS	-0.194433	0.807565	no	-0.333503	0.64816	no	-0.368789	0.596891	no	-0.507858	0.44323	no		NodM Glucosamine--fructose-6-phosphate aminotransferase	K00820	Q92ZK3
SMa0882		CDS	-0.742838	0.467241	no	0.545038	0.335003	no	0.85877	0.213348	no	2.14665	0.0240855	no	VI.C Hypothetical/Global homology	conserved hypothetical protein		Q92ZK2
SMa0883		CDS	0.353415	0.840022	no	-0.106269	0.943214	no	0.911192	0.49115	no	0.451507	0.764228	no		conserved hypothetical protein		Q92ZK1
SMa0887		CDS	0.578821	1	no	-0.378349	0.808903	no	1.92253	0.390266	no	0.965359	0.470031	no		hypothetical protein		Q92ZJ9
SMa0888		CDS	-0.617219	0.635456	no	-0.113902	0.956339	no	-0.255146	0.89027	no	0.248171	0.884664	no		conserved hypothetical protein	K14160	Q92ZJ8
SMa0890		CDS	-0.355674	0.826934	no	0.0304043	0.979285	no	0.40722	0.75507	no	0.793298	0.550582	no		conserved hypothetical protein	K14161	Q92ZJ7
SMa0892	dnaE3	CDS	-0.142133	0.891625	no	0.00888118	0.989302	no	0.478091	0.543534	no	0.629105	0.357918	no		Error-prone DNA polymerase 3	K14162	Q92ZJ6
SMa0894		CDS	0.0360148	1	no	-3.0358	0.144872	no	4.15589	0.38338	no	1.08408	0.693891	no		hypothetical protein		Q92ZJ5
SMa0896		CDS	0.362553	0.522289	no	0.157244	0.822153	no	-0.0445919	0.95215	no	-0.249901	0.666778	no		conserved hypothetical protein		Q92ZJ4
SMa0900		CDS	0.527507	0.704957	no	-0.540042	0.556978	no	1.92388	0.0927451	no	0.856333	0.388329	no		conserved hypothetical protein		Q92ZJ3
SMa0903		CDS	-0.0396083	0.959167	no	-0.38222	0.521033	no	0.302933	0.632105	no	-0.0396788	0.958954	no		conserved hypothetical protein		Q92ZJ2
SMa0905		CDS	-0.101001	0.92393	no	1.13278	0.216133	no	-1.17608	0.183187	no	0.057706	0.95476	no		hypothetical protein		Q92ZJ1
SMa0907		CDS	-0.504011	0.489461	no	-0.211192	0.753801	no	0.75594	0.188618	no	1.04876	0.0748911	no		conserved hypothetical protein		Q92ZJ0
SMa0909		CDS	-0.194848	1	no	-0.517566	0.657996	no	1.70352	1	no	1.3808	0.468889	no		hypothetical protein		Q92ZI9
SMa0911		CDS	-1.08179	1	no	-1.50095	1	no	3.01167	1	no	2.59251	1	no		conserved hypothetical protein		Q92ZI8
SMa0914		CDS	-0.823815	1	no	-0.612074	0.523689	no	1.46309	0.140022	no	1.67483	0.213438	no		conserved hypothetical protein		Q92ZI7
SMa0917		CDS	-0.800718	0.574442	no	0.455649	0.686409	no	-0.0386478	0.973527	no	1.21772	0.33802	no		conserved hypothetical protein		Q92ZI6
SMa0922		CDS	-0.169155	0.926964	no	1.03165	0.156832	no	0.963393	0.375389	no	2.16419	0.0759295	no		conserved hypothetical protein		Q92ZI4
SMa0929	traG	CDS	0.148499	0.873195	no	-0.421771	0.557923	no	1.19685	0.0627853	no	0.626578	0.331384	no		TraG conjugal transfer protein	K03205	Q92ZI3
SMa0930	traD	CDS	-2.47612	0.678426	no	-1.75117	0.652281	no	0.996144	0.831269	no	1.7211	0.688561	no		TraD conjugal transfer protein		Q92ZI2
SMa0933	traC	CDS	-0.658794	0.821122	no	-1.86176	0.243933	no	2.33001	0.172666	no	1.12704	0.664605	no		TraC conjugal transfer protein		Q92ZI1
SMa0934	traA1	CDS	0.993956	1	no	-2.1397	1	no	3.73159	1	no	0.59793	1	no		TraA1 conjugal transfer protein		Q92ZI0
SMa0937		CDS	0.361647	0.547708	no	-0.120117	0.83416	no	1.89875	0.000512143	yes	1.41698	0.0009592	yes	VI.C Hypothetical/Global homology	Conserved hypothetical transmembrane protein	K22044	Q92ZH9
SMa0939		CDS	0.672631	0.27761	no	-0.625724	0.265128	no	1.21568	0.0381103	no	-0.0826761	0.916058	no		Sensory histidine kinase		Q92ZH8
SMa0940		CDS	-0.671776	0.558901	no	0.180867	0.889776	no	-0.477105	0.686061	no	0.375538	0.771846	no		Response regulator		Q92ZH7
SMa0941		CDS	-0.243233	0.899599	no	0.173487	0.898401	no	1.21995	0.347463	no	1.63667	0.198304	no		conserved hypothetical protein		Q92ZH6
SMa0943		CDS	0.429612	0.492987	no	0.153129	0.785718	no	2.25543	0.000512143	yes	1.97895	0.000512143	yes	I Small Molecule Metabolism	arylsulfatase		Q92ZH5
SMa0945		CDS	0.430366	0.648384	no	-0.232551	0.750928	no	1.56642	0.0276009	no	0.903504	0.178325	no		conserved hypothetical protein		Q92ZH4
SMa0947		CDS	0.320715	0.892967	no	1.43098	0.424496	no	-0.822171	0.696913	no	0.288096	0.884436	no		hypothetical protein		Q92ZH3
SMa0950		CDS	0.0368554	0.956718	no	-0.482998	0.396769	no	-0.445346	0.382597	no	-0.965199	0.0573977	no		ABC transporter,periplasmic solute-binding protein	K11077	Q92ZH2
SMa0951		CDS	-0.481814	0.793187	no	-0.528723	0.810496	no	-0.529281	0.795619	no	-0.576189	0.758887	no		ABC transporter,permease	K11078	Q92ZH1
SMa0952		CDS	-0.542688	0.699275	no	-1.39014	0.595234	no	-0.934109	0.599712	no	-1.78156	0.331908	no		ABC transporter,permease	K11079	Q92ZH0
SMa0953		CDS	-0.277537	0.771675	no	-0.213556	0.877276	no	-1.03978	0.292794	no	-0.975794	0.240257	no		ABC transporter,ATP-binding protein	K11080	Q92ZG9
SMa0955		CDS	-0.170757	0.881079	no	-0.188623	0.79734	no	0.502848	0.529938	no	0.484981	0.508137	no		Transcriptional regulator,GntR family		Q92ZG8
SMa0956		CDS	-0.248037	0.803494	no	-0.0923936	0.92945	no	-0.402896	0.651838	no	-0.247252	0.799502	no		Aminotransferase,class III	K01845	Q92ZG7
SMa0958		CDS	-0.441147	0.606121	no	0.569897	0.539897	no	-1.10629	0.167341	no	-0.095248	0.926427	no		Thiamine pyrophosphate-requiring enzyme	K01652	Q92ZG6
SMa0959		CDS	-0.135975	0.943214	no	-0.319996	0.847486	no	0.0981973	0.954441	no	-0.0858246	0.962011	no		short chain alcohol dehydrogenase-related dehydrogenase	K00059	Q92ZG5
SMa0961		CDS	0.72235	0.693099	no	0.216591	0.908873	no	0.109589	0.954441	no	-0.396169	0.83571	no		Response regulator		Q92ZG4
SMa0964		CDS	0.164967	0.844688	no	0.516927	0.438919	no	0.0675399	0.937302	no	0.4195	0.531095	no		hypothetical protein		Q92ZG3
SMa0967		CDS	-0.0555745	0.92757	no	0.632485	0.128626	no	-0.543479	0.208911	no	0.14458	0.797351	no		conserved hypothetical protein	K07076	Q92ZG2
SMa0969		CDS	0.462632	0.698116	no	-1.83179	0.00832418	yes	2.61813	0.0069235	yes	0.323712	0.769605	no	VI.A Not classified regulator	Response regulator	K07657	Q92ZG1
SMa0972		CDS	-0.375278	1	no	-1.20577	0.0810767	no	1.37732	0.0545706	no	0.546822	0.598288	no		Putative pyridoxal-phosphate-dependent aminotransferase	K00652	Q92ZG0
SMa0974		CDS	-1.95783	0.34581	no	-1.21624	0.207424	no	1.63338	0.143408	no	2.37498	0.245545	no		hypothetical protein		Q92ZF9
SMa0976		CDS	0	1	no	0	1	no	0	1	no	0	1	no		TRm3 transposase fragment	K07493	Q92ZF8
SMa0977		CDS	0	1	no	0	1	no	0	1	no	0	1	no		TRm24 transposase	K07482
SMa0981	ntrR2	CDS	0.309188	0.656852	no	-0.58338	0.291485	no	-0.0866006	0.910757	no	-0.979168	0.0679794	no	I.F.6 nitrogen fixation	NtrR2 PIN domain protein	K18828	Q92ZF7
SMa0985		CDS	-0.344977	0.80187	no	-0.036529	0.964561	no	0.531906	0.444636	no	0.840354	0.5297	no		Transcriptional regulator,LysR family		Q92ZF5
SMa0988		CDS	0.381133	1	no	-0.992962	0.871027	no	3.10118	0.649053	no	1.72708	0.718883	no		hypothetical protein		Q92ZF4
SMa0990		CDS	0.171714	1	no	-2.4079	0.067538	no	2.16561	0.0787239	no	-0.414003	1	no		hypothetical protein		Q92ZF3
SMa0992		CDS	0.480505	0.762455	no	0.124557	0.94993	no	0.0100761	0.994853	no	-0.345872	0.828265	no		hypothetical protein		Q92ZF2
SMa0995		CDS	0.0877462	0.907232	no	-0.0544747	0.936748	no	0.395259	0.493683	no	0.253038	0.688624	no		TRm5 transposase	K07493	Q92ZF0
SMa0997		CDS	0.798843	0.596836	no	2.07102	0.239259	no	-1.34056	0.455963	no	-0.0683847	0.967824	no		transposase,fragment	K07493	Q92ZE9
SMa0998		CDS	0.124329	0.910719	no	-0.787837	0.418107	no	0.169783	0.886115	no	-0.742383	0.411424	no		ISRm25b transposase	K07493	Q92ZE8
SMa1001		CDS	-0.0107443	0.984138	no	0.356308	0.449524	no	0.690598	0.120352	no	1.05765	0.00970149	yes	VI.C Hypothetical/Global homology	conserved hypothetical protein		Q92ZE7
SMa1002		CDS	-0.776506	0.538413	no	0.156933	0.89027	no	0.111031	0.928096	no	1.04447	0.361228	no		hypothetical protein		Q92ZE6
SMa1004		CDS	-0.863888	0.581531	no	0.82664	0.626823	no	1.20531	0.595057	no	2.89584	0.358573	no		hypothetical protein		Q92ZE5
SMa1005		CDS	2.19203	1	no	-0.718345	1	no	3.17176	1	no	0.26139	1	no		hypothetical protein		Q92ZE4
SMa1007		CDS	-0.585045	1	no	-0.857043	0.576347	no	0.934986	0.550387	no	0.662988	1	no		conserved hypothetical protein		Q92ZE3
SMa1008		CDS	0.225459	0.860705	no	-0.174529	0.866532	no	0.911809	0.258342	no	0.511821	0.623982	no		conserved hypothetical protein		Q92ZE2
SMa1009		CDS	-1.09808	0.349756	no	0.618598	0.322271	no	0.466823	0.525293	no	2.1835	0.164257	no		Putative heavy metal binding protein		Q92ZE1
SMa1010		CDS	-0.937357	0.131154	no	0.0711843	0.919427	no	0.235122	0.723843	no	1.24366	0.0413447	no		hypothetical protein		Q92ZE0
SMa1013	actP	CDS	0.702632	0.185444	no	-0.0708514	0.921454	no	0.358851	0.561152	no	-0.414633	0.461906	no		ActP Copper translocating P-type ATPase		P58341
SMa1014	hmrR1	CDS	1.02175	0.151682	no	0.313054	0.745623	no	0.0901698	0.93507	no	-0.618531	0.392633	no		Cu(I)-responsive transcriptional regulator	K19591	P58378
SMa1016		CDS	1.17482	0.0109964	no	-0.952685	0.078852	no	0.355697	0.568597	no	-1.77181	0.000512143	yes	I Small Molecule Metabolism	Putative acyltransferase,transmembrane protein		Q92ZD8
SMa1017		CDS	0.787766	0.76901	no	0.800522	0.635685	no	2.31017	0.438794	no	2.32293	0.423924	no		hypothetical protein		Q92ZD7
SMa1018		CDS	-0.611993	0.737283	no	-0.269478	0.834274	no	2.25144	0.0896269	no	2.59396	0.441539	no		hypothetical protein		Q92ZD6
SMa1021		CDS	0.286226	0.633957	no	-0.425012	0.408404	no	0.424167	0.424851	no	-0.287072	0.633596	no		conserved hypothetical protein		Q92ZD5
SMa1024		CDS	-0.459002	0.77741	no	-2.00054	0.0475777	no	2.02166	0.0392223	no	0.480116	0.768144	no		conserved hypothetical protein		Q92ZD4
SMa1028		CDS	1.04133	0.511506	no	0.64292	0.79359	no	-0.676919	0.780422	no	-1.07533	0.514795	no		hypothetical protein		Q92ZD2
SMa1029		CDS	0	1	no	0	1	no	0	1	no	0	1	no		TRm1b transposase	K07497
SMa1030		CDS	0	1	no	0	1	no	0	1	no	0	1	no		TRm1a transposase	K07483
SMa1032		CDS	-0.535569	0.697734	no	0.377088	0.724353	no	0.414566	0.746139	no	1.32722	0.199784	no		hypothetical protein		Q92ZD1
SMa1033		CDS	0.336454	0.465501	no	-1.12187	0.00320928	yes	0.666558	0.118727	no	-0.791767	0.0430852	no	VI.C Hypothetical/Global similarity	conserved hypothetical protein		Q92ZD0
SMa1036		CDS	0.494146	0.797328	no	-0.618831	0.674285	no	0.222767	0.894988	no	-0.890211	0.605368	no		conserved hypothetical protein		Q92ZC9
SMa1037		CDS	-0.0541607	0.947196	no	-1.48435	0.019928	no	0.418001	0.499381	no	-1.01219	0.129198	no	III.B.2 membrane, outer	outer membrane protein		Q92ZC8
SMa1038		CDS	0.0350691	0.953958	no	-1.41294	0.0009592	yes	-0.0612222	0.92217	no	-1.50923	0.000512143	yes	I.H Energy metabolism, carbon	Multicopper oxidase	K22348	Q92ZC7
SMa1041		CDS	-0.0170387	0.976326	no	-1.00011	0.0139887	no	0.528596	0.236316	no	-0.454474	0.364585	no	I.H Energy metabolism, carbon	Copper binding protein		Q92ZC6
SMa1043		CDS	-0.172348	0.795158	no	-0.597627	0.256388	no	-0.0257373	0.967162	no	-0.451016	0.441154	no		conserved hypothetical protein		Q92ZC5
SMa1045		CDS	0.0846884	0.972698	no	-1.8296	0.441723	no	0.936429	0.619784	no	-0.977858	0.770292	no		hypothetical protein	K01768	Q92ZC4
SMa1046	cyaE2	CDS	0.968708	0.48847	no	-0.570651	1	no	0.623392	1	no	-0.915966	0.387782	no		CyaE2 adenylate/guanylate cyclase	K01768	Q92ZC3
SMa1050		CDS	0.324424	0.868374	no	-0.260896	0.91566	no	-0.249918	0.896215	no	-0.835239	0.708861	no		Hypothetical protein	K07090	Q92ZC2
SMa1052		CDS	0.613807	0.760666	no	-0.858797	0.633515	no	0.863588	0.611054	no	-0.609016	0.777579	no		Conserved hypothetical protein	K07112	Q92ZC1
SMa1053		CDS	0.581021	0.837386	no	0.218831	0.913561	no	0.618822	0.770398	no	0.256633	0.916933	no		Conserved hypothetical protein	K07112	Q92ZC0
SMa1056		CDS	0.296892	0.87946	no	-0.400293	0.809229	no	0.691205	0.633647	no	-0.00598082	0.991566	no		Transcriptional regulator,ArsR family		Q92ZB9
SMa1057		CDS	0.298291	0.715586	no	-0.010911	0.987036	no	0.0886245	0.915657	no	-0.220578	0.799142	no		Conserved hypothetical protein		Q92ZB8
SMa1058		CDS	0.0460374	0.959592	no	-1.05084	0.105425	no	0.541531	0.401465	no	-0.555341	0.469728	no		conserved hypothetical protein		Q92ZB7
SMa1060		CDS	0.0506634	0.950728	no	0.364149	0.623122	no	0.940049	0.125752	no	1.25353	0.0194881	no		conserved hypothetical protein		Q92ZB6
SMa1062		CDS	0.0314153	0.978088	no	0.321233	0.744548	no	1.35346	0.111265	no	1.64328	0.0249025	no		conserved hypothetical protein		Q92ZB5
SMa1063		CDS	-1.05377	0.61938	no	-1.23477	0.416752	no	1.97398	0.119813	no	1.79297	0.439933	no		hypothetical protein		Q92ZB4
SMa1065		CDS	-0.571928	0.63125	no	0.282724	0.707179	no	1.11395	0.149822	no	1.9686	0.0554032	no		conserved hypothetical protein		Q92ZB3
SMa1067		CDS	-0.264611	0.642577	no	0.723331	0.114981	no	-1.04189	0.0179421	no	-0.053952	0.935373	no		Transcriptional regulator,CAP/Crp family		Q92ZB2
SMa1070		CDS	-0.337884	1	no	-0.497399	1	no	0.262587	1	no	0.103073	1	no		TRm23a transposase		Q92ZB1
SMa1073		CDS	-0.106703	0.919427	no	0.294816	0.752597	no	-0.20955	0.853754	no	0.191969	0.839591	no		TRm23b IS ATP-binding protein		Q92ZB0
SMa1076		CDS	-0.522811	0.232611	no	0.473398	0.337304	no	-1.38814	0.000512143	yes	-0.391928	0.415671	no	VI.A Not classified regulator	Putative transcription regulator		Q92ZA9
SMa1077	nex18	CDS	-2.05722	0.000512143	yes	-0.729984	0.109708	no	-0.107979	0.867307	no	1.21926	0.0338001	no	VI.A Not classified regulator	Nex18 Symbiotically induced conserved protein		Q92ZA8
SMa1078		CDS	-1.28181	0.519533	no	-1.0977	0.0338001	no	-0.438578	0.676601	no	-0.254459	0.837195	no	VI.C Hypothetical/Global homology	Conserved hypothetical protein	K09779	Q7D4K5
SMa1079	tspO	CDS	-1.59233	0.161096	no	-0.350065	0.795532	no	-4.71383	0.000512143	yes	-3.47156	0.00482954	yes	VI.A Not classified regulator	TspO Tryptophan rich sensory protein	K05770	Q92ZA7
SMa1081		CDS	-1.15034	0.0453067	no	-0.515061	0.732373	no	-5.29487	0.000512143	yes	-4.65959	0.0137518	no	VI.C Hypothetical/Global similarity	hypothetical protein		Q92ZA6
SMa1082		CDS	-1.36763	0.088124	no	0.0545182	0.935008	no	-6.02008	0.000512143	yes	-4.59793	0.000512143	yes	VI.B Hypothetical/Partial homology	Hypothetical protein		Q92ZA5
SMa1084		CDS	-1.66907	0.0107427	no	0.370553	0.420655	no	-4.22873	0.000512143	yes	-2.18911	0.000512143	yes	I Small Molecule Metabolism	Probable phosphoketolase	K01621	Q92ZA4
SMa1086		CDS	-1.54618	0.0175095	no	0.620696	0.337827	no	-6.43616	0.000512143	yes	-4.26928	0.000512143	yes	VI.C Hypothetical/Global homology	Conserved hypothetical protein		Q92ZA3
SMa1087		CDS	-1.83267	0.0355427	no	0.530291	0.347413	no	-5.01615	0.000512143	yes	-2.65319	0.00250247	yes	IV.D Transport of small molecules	Cation transport ATPase		Q92ZA2
SMa1089		CDS	-1.44216	0.766636	no	-1.09881	0.450578	no	-2.17926	0.37598	no	-1.83591	0.556626	no		hypothetical protein		Q92ZA1
SMa1091		CDS	-1.85708	0.700527	no	-0.0327904	0.982401	no	-2.84343	0.225924	no	-1.01914	0.688561	no		hypothetical protein		Q92ZA0
SMa1092		CDS	-0.834012	0.612459	no	-1.78076	0.129274	no	-5.37955	0.000512143	yes	-6.3263	0.126255	no	VI.D Unknown	hypothetical protein		Q92Z99
SMa1093		CDS	-1.52191	0.0139887	no	-0.471282	0.649053	no	-4.51555	0.000512143	yes	-3.46493	0.000512143	yes	VI.C Hypothetical/Global similarity	hypothetical protein		Q92Z98
SMa1095		CDS	-2.05963	0.000512143	yes	-0.443827	0.738106	no	-4.66254	0.000512143	yes	-3.04674	0.00387636	yes	V.I.B Hypothetical protein/partial homology	hypothetical protein		Q92Z97
SMa1096		CDS	-1.30238	0.412289	no	-0.578733	0.775043	no	-3.00648	0.148051	no	-2.28283	0.254301	no		Hypothetical transmembrane protein		Q92Z96
SMa1097		CDS	-1.30976	0.56004	no	-0.0583137	0.973398	no	-1.15564	0.411253	no	0.0958089	0.852411	no		hypothetical protein		Q92Z95
SMa1099		CDS	-0.673914	0.186926	no	0.489046	0.283266	no	0.393675	0.424905	no	1.55664	0.00137247	yes	VI.C Hypothetical/Global homology	conserved hypothetical protein		Q926I1
SMa1100		CDS	-1.19368	0.604719	no	-0.219277	0.886947	no	-4.43574	0.0962131	no	-3.46134	0.197187	no		Conserved hypothetical protein		Q92Z94
SMa1101		CDS	-0.70186	0.885045	no	-0.622644	0.876404	no	-1.99818	0.724318	no	-1.91896	0.719566	no		hypothetical protein		Q92Z93
SMa1103	cyaP	CDS	-0.332789	0.878427	no	-0.372516	0.557433	no	0.172002	0.889735	no	0.132275	0.900096	no		Adenylate/guanylate cyclase	K01768	Q92Z92
SMa1104		CDS	-0.218994	0.851365	no	1.21019	0.0371859	no	0.416815	0.629193	no	1.846	0.0231873	no		hypothetical protein fragment		Q92Z91
SMa1111		CDS	-2.93828	1	no	-1.25181	1	no	2.76419	1	no	4.45065	1	no		hypothetical protein	K02005	Q92Z90
SMa1113		CDS	1.6719	0.392234	no	-0.77965	0.45897	no	2.60101	0.369208	no	0.149453	0.913054	no		conserved hypothetical protein		Q92Z89
SMa1115		CDS	0.43263	0.618637	no	-0.187916	0.800079	no	1.66447	0.020802	no	1.04392	0.0822229	no		Mn2+/Fe2+ transporter,NRAMP family		Q92Z88
SMa1118	hspC2	CDS	-0.531856	0.503745	no	-0.379464	0.551138	no	-4.72026	0.000512143	yes	-4.56786	0.000512143	yes	IV.F Adaptation	HspC2 heat shock protein	K13993	Q92Z87
SMa1120		CDS	-1.02903	0.106315	no	0.428421	0.560295	no	-4.8388	0.000512143	yes	-3.38134	0.000512143	yes	IV.D Transport of small molecules	ABC transporter,ATP-binding protein	K02003	Q92Z86
SMa1122		CDS	-1.13358	0.0429339	no	-0.275163	0.633853	no	-1.83228	0.000512143	yes	-0.973864	0.0665185	no	VI.C Hypothetical/Global similarity	Putative permease	K02004	Q92Z85
SMa1124		CDS	-1.24492	0.364044	no	-0.317786	0.592188	no	-1.10088	0.0197045	no	-0.173747	0.882109	no		Membrane protein	K02005	Q92Z84
SMa1126		CDS	-2.04437	0.00137247	yes	-0.346372	0.63756	no	-4.54321	0.000512143	yes	-2.84521	0.000512143	yes	II.A.4 degradation of proteins, peptides, glycopeptides	Putative protease,transmembrane protein	K06402	Q92Z83
SMa1128	degP4	CDS	-1.66284	0.0112527	no	-0.238635	1	no	-6.98699	0.000512143	yes	-5.56279	0.000512143	yes	II.A.4 degradation of proteins, peptides, glycopeptides	DegP4 protease like protein		Q92Z82
SMa1131		CDS	-1.10479	0.165603	no	-1.04032	0.0631119	no	-6.15873	0.000512143	yes	-6.09427	0.000512143	yes	II.B.6 RNA synthesis, modification , DNA transcription	Metallo-beta-lactamase superfamily protein	K07576	Q92Z81
SMa1132		CDS	-1.39252	0.0487461	no	-0.516117	0.510394	no	-5.60701	0.000512143	yes	-4.73061	0.000512143	yes	VI.C Hypothetical/Global similarity	hypothetical protein		Q92Z80
SMa1134		CDS	-1.41138	0.0205916	no	-0.801826	0.213438	no	-4.65136	0.000512143	yes	-4.0418	0.000512143	yes	VI.C Hypothetical/Global homology	Conserved hypothetical protein		Q92Z79
SMa1136		CDS	-1.46994	0.532035	no	-0.682636	0.820209	no	-6.06708	0.128831	no	-5.27977	0.149069	no		hypothetical protein		Q92Z78
SMa1138		CDS	-0.991786	0.700487	no	0.463439	0.461488	no	-1.35405	0.423387	no	0.101174	0.934546	no		Response regulator,truncated		Q92Z77
SMa1139		CDS	-0.300855	0.921294	no	1.33451	0.149822	no	-0.896484	0.662833	no	0.738877	0.570352	no		Response regulator,truncated		Q92Z76
SMa1141		CDS	-0.435434	1	no	-0.805037	0.692026	no	1.61216	0.563611	no	1.24255	0.636194	no		Transcriptional regulator,CAP/Crp family	K01420	Q92Z75
SMa1142		CDS	-0.19592	0.75628	no	-0.0102473	0.986111	no	-0.259955	0.691134	no	-0.0742826	0.915963	no		FixL-related histidine kinase		Q92Z74
SMa1146		CDS	-1.48146	0.00832418	yes	0.158485	0.774519	no	-2.84494	0.000512143	yes	-1.205	0.0240855	no	VI.C Hypothetical/Global similarity	conserved hypothetical protein	K09181	Q92Z73
SMa1147		CDS	-1.18871	0.0732755	no	0.578673	0.31327	no	-5.99183	0.000512143	yes	-4.22444	0.000512143	yes	VI.C Hypothetical/Global homology	Conserved hypothetical protein		Q92Z72
SMa1149		CDS	-1.58593	0.0278109	no	0.816436	0.0454771	no	-4.75338	0.000512143	yes	-2.35101	0.000512143	yes	VI.C Hypothetical/Global homology	Conserved hypothetical protein		Q92Z71
SMa1151		CDS	-1.83935	0.00285916	yes	0.221246	0.667136	no	-3.25636	0.000512143	yes	-1.19576	0.0545706	no	VI.C Hypothetical/Global homology	Conserved hypothetical protein	K07005	Q92Z70
SMa1153		CDS	-1.47631	0.0236283	no	1.02417	0.0355427	no	-6.45216	0.000512143	yes	-3.95167	0.000512143	yes	VI.C Hypothetical/Global homology	conserved hypothetical protein		Q92Z69
SMa1154		CDS	-2.25023	0.000512143	yes	0.747641	0.354334	no	-6.18884	0.000512143	yes	-3.19096	0.000512143	yes	VI.C Hypothetical/Global homology	conserved hypothetical protein		Q92Z68
SMa1155		CDS	-1.48872	0.012533	no	0.077643	0.898921	no	-2.97631	0.000512143	yes	-1.40995	0.00720208	yes	IV.D.4 cations	Cation transport P-type ATPase		Q92Z67
SMa1156		CDS	-2.25733	0.00176271	yes	-0.267682	0.642277	no	-5.45639	0.000512143	yes	-3.46675	0.000512143	yes	I.H Energy metabolism, carbon	Alcohol dehydrogenase,Zn-dependent class III		Q92Z66
SMa1158		CDS	-1.85048	0.00387636	yes	-0.152548	0.831517	no	-6.13442	0.000512143	yes	-4.43649	0.000512143	yes	VI.C Hypothetical/Global homology	Conserved hypothetical protein		Q92Z65
SMa1159		CDS	-0.0287168	0.982224	no	-0.602422	0.701376	no	-0.33208	0.837195	no	-0.905786	0.484122	no		hypothetical protein		Q92Z64
SMa1160		CDS	0.755982	0.655046	no	-2.28526	0.0304903	no	2.59758	0.163299	no	-0.443659	0.750172	no		hypothetical protein		Q92Z63
SMa1161		CDS	1.22594	0.190544	no	-0.33063	0.806611	no	0.332976	0.804172	no	-1.2236	0.202441	no		hypothetical protein		Q92Z62
SMa1162		CDS	0.0736647	0.91566	no	0.129028	0.832081	no	-0.248488	0.654338	no	-0.193124	0.751087	no		Conserved hypothetical protein		Q92Z61
SMa1163		CDS	-1.50585	0.0117594	no	0.555485	0.245763	no	-4.09819	0.000512143	yes	-2.03685	0.000512143	yes	IV.D.4 cations	Cation transport P-type ATPase		Q92Z60
SMa1166		CDS	-1.19074	0.0870618	no	-1.08175	1	no	-5.80486	0.000512143	yes	-5.69588	0.000512143	yes	I Small Molecule Metabolism	Protein containing an alpha/beta hydrolase fold		Q92Z59
SMa1168		CDS	-0.985813	0.154152	no	-2.25047	0.0772202	no	-2.48731	0.000512143	yes	-3.75197	0.0149651	no	I Small Molecule Metabolism	Dehydrogenase,FAD-dependent		Q92Z58
SMa1169		CDS	-1.96902	0.000512143	yes	-0.560892	0.571463	no	-6.09005	0.000512143	yes	-4.68192	0.000512143	yes	V.I.B Hypothetical protein/partial homology	hypothetical protein		Q92Z57
SMa1170		CDS	-1.21219	0.550054	no	-0.366552	0.686316	no	-4.17955	0.000512143	yes	-3.33391	0.408592	no	VI.C Hypothetical/Global homology	conserved hypothetical protein		Q92Z56
SMa1171		CDS	-0.819911	0.868374	no	-0.127353	0.921959	no	-0.820664	0.691678	no	-0.128106	0.926552	no		Hypothetical protein	K07497	Q92Z55
SMa1172		CDS	-0.795595	0.869529	no	-0.212871	0.903132	no	-0.934494	0.685034	no	-0.35177	0.889766	no		Hypothetical protein		Q92Z54
SMa1174		CDS	-0.851184	0.133664	no	-0.213655	0.75597	no	-0.906861	0.0656606	no	-0.269332	0.714042	no		Hypothetical protein		Q92Z53
SMa1176		CDS	-1.2382	0.0887738	no	0.131667	0.836535	no	-4.69998	0.000512143	yes	-3.33011	0.000512143	yes	VI.C Hypothetical/Global similarity	Hypothetical protein		Q92Z52
SMa1178		CDS	-1.31806	0.0299403	no	-0.315066	0.733781	no	-4.96429	0.000512143	yes	-3.9613	0.000512143	yes	VI.C Hypothetical/Global homology	conserved hypothetical protein		Q92Z51
SMa1179	nosR	CDS	-1.67337	0.0410269	no	-1.05735	1	no	-6.87617	0.000512143	yes	-6.26015	0.000512143	yes	I.F.5 nitrogen metabolism	NosR regulatory protein	K19339	Q92Z50
SMa1182	nosZ	CDS	-1.05409	0.475417	no	0.129927	0.894367	no	-4.27555	0.00213505	yes	-3.09153	0.0242952	no	I.F.5 nitrogen metabolism	NosZ nitrous oxide reductase	K00376	Q59746
SMa1183	nosD	CDS	-1.03813	0.85735	no	0.150997	0.912319	no	-2.79676	0.470431	no	-1.60763	0.510917	no		NosD nitrous oxidase accessory protein	K07218	Q7D4K4
SMa1184	nosF	CDS	-0.332995	0.947785	no	-0.613058	0.758309	no	-0.313986	0.921454	no	-0.594049	0.844227	no		NosF ATPase	K19340	Q7D4K3
SMa1185	nosY	CDS	-0.0794162	0.985244	no	0.0505954	0.983385	no	-0.158314	0.96962	no	-0.0283021	0.988255	no		NosY permease	K19341	Q7D4K2
SMa1186	nosL	CDS	0.309177	0.954441	no	0.332909	0.849727	no	0.182419	0.952885	no	0.206151	0.93257	no		NosL copper chaperone	K19342	Q7D4K1
SMa1188	nosX	CDS	-0.401488	0.94466	no	0.0419379	0.981794	no	0.479115	0.884664	no	0.922541	0.756874	no		NosX accesory protein	K03734	Q92Z49
SMa1191	hmp	CDS	0.580653	0.301712	no	-0.752039	0.0910329	no	1.97675	0.000512143	yes	0.644056	0.182061	no	VI.C Hypothetical/Global similarity	Flavohemoprotein	K05916	Q7WUM8
SMa1192		CDS	-0.534501	0.651567	no	1.27574	0.0705137	no	-0.28196	0.798506	no	1.52828	0.106566	no		hypothetical protein		Q92Z47
SMa1194	nnrS	CDS	-1.62397	0.337549	no	0.152903	0.864767	no	-2.77843	0.000512143	yes	-1.00156	0.469753	no	VI.C Hypothetical/Global similarity	Putative haem and copper containing membrane protein		Q92Z46
SMa1195		CDS	-2.20471	0.00137247	yes	-0.788817	0.414438	no	-4.84012	0.000512143	yes	-3.42423	0.000512143	yes	VI.C Hypothetical/Global homology	conserved hypothetical protein	K07322	Q92Z45
SMa1197		CDS	-0.701529	0.528522	no	0.197981	0.849516	no	1.79471	0.149822	no	2.69422	0.200417	no		hypothetical protein		Q92Z44
SMa1198		CDS	-1.3999	0.0130122	no	-0.698129	0.287433	no	-1.55553	0.00176271	yes	-0.853764	0.188837	no	IV.D.5 incorporation metal ions	Copper binding protein	K14166	Q92Z43
SMa1200		CDS	-2.15685	0.000512143	yes	-1.084	0.26227	no	-4.15128	0.000512143	yes	-3.07844	0.00250247	yes	VI.C Hypothetical/Global homology	conserved hypothetical protein	K09796	Q92Z42
SMa1201		CDS	-1.56073	0.0267962	no	0.269164	0.823759	no	-6.94947	0.000512143	yes	-5.11958	0.000512143	yes	VI.C Hypothetical/Global similarity	hypothetical protein		Q92Z41
SMa1207		CDS	-1.27143	0.0660637	no	0.896869	0.127262	no	-6.973	0.000512143	yes	-4.80471	0.000512143	yes	VI.A Not classified regulator	Transcriptional regulator,CAP/Crp family		Q92Z40
SMa1208	fixS1	CDS	-1.28001	0.802793	no	3.34827	0.486636	no	-6.37138	0.47695	no	-1.7431	0.687687	no		FixS1 nitrogen fixation protein		P18399
SMa1209	fixI1	CDS	-1.50145	0.773916	no	-1.13594	0.065952	no	-4.04265	0.289095	no	-3.67714	0.412674	no		FixI1 ATPase	K01533	P18398
SMa1210	fixH	CDS	-1.57264	0.632897	no	1.08069	0.615087	no	-8.2818	0.100006	no	-5.62847	0.292083	no		FixH nitrogen fixation protein		P18397
SMa1211	fixG	CDS	-1.69467	0.443239	no	-0.40789	1	no	-7.59985	0.000512143	yes	-6.31307	0.382868	no	I.G.1 electron transport	FixG iron sulfur membrane protein		P18396
SMa1213	fixP1	CDS	-2.03161	0.00354496	yes	-1.18403	0.109369	no	-5.50125	0.000512143	yes	-4.65367	0.000512143	yes	I.G.1 electron transport	FixP1 di-heme c-type cytochrome	K00406	Q05577
SMa1214	fixQ1	CDS	-1.62459	0.0117594	no	0.954729	0.762535	no	-8.00815	0.311196	no	-5.42884	0.0743494	no		FixQ1 nitrogen fixation protein	K00407	Q7D4J9
SMa1216	fixO1	CDS	-1.6497	0.0190381	no	-0.936289	0.339558	no	-6.80393	0.000512143	yes	-6.09052	0.000512143	yes	I.G.1 electron transport	FixO1 cytochrome C oxidase subunit	K00405	Q7D4J8
SMa1220	fixN1	CDS	-1.60581	0.0132532	no	-1.22043	0.0547282	no	-6.44265	0.000512143	yes	-6.05727	0.000512143	yes	I.G.1 electron transport	FixN1 cytochrome c oxidase subunit 1	K00404	Q05572
SMa1223	fixM	CDS	-1.50568	0.017292	no	-5.23079	0.0249025	no	-4.9757	0.000512143	yes	-8.70081	0.0249025	no	I.G.1 electron transport	FixM flavoprotein oxidoreductase	K07005	P13486
SMa1225	fixK1	CDS	-1.19143	0.237899	no	-4.60004	0.000512143	yes	-4.72879	0.000512143	yes	-8.1374	0.000512143	yes	I.F.6 nitrogen fixation	FixK1 transcriptional regulator	K15861	P13295
SMa1226	fixT1	CDS	-0.67481	0.327726	no	-1.10401	0.13503	no	-4.13377	0.000512143	yes	-4.56297	0.000512143	yes	I.G.1 electron transport	FixT1 antikinase protein		O86464
SMa1227	fixJ	CDS	-0.611734	0.600609	no	-0.194731	0.86708	no	-0.0558192	0.960553	no	0.361184	0.787273	no		FixJ response regulator	K14987	P10958
SMa1229	fixL	CDS	-0.344915	0.56384	no	0.252475	0.680275	no	-0.150545	0.832999	no	0.446845	0.414136	no		FixL oxygen-regulated histidine kinase	K14986	P10955
SMa1231		CDS	-1.77179	0.0259618	no	0.0679783	0.933492	no	-7.8631	0.000512143	yes	-6.02334	0.000512143	yes	VI.C Hypothetical/Global homology	conserved hypothetical protein		Q92Z39
SMa1232	napC	CDS	-1.83843	0.00285916	yes	-0.402045	0.420655	no	-2.95908	0.000512143	yes	-1.52269	0.00889017	yes	I.H.2 anaerobic respiration	NapC membrane-bound tetraheme cytochrome c subunit	K02569	Q92Z38
SMa1233	napB	CDS	-1.06335	0.831904	no	-0.0996578	0.950345	no	0.341215	0.888873	no	1.3049	0.552319	no		NapB periplasmic nitrate reductase cytochrome c-type subunit	K02568	Q92Z37
SMa1236	napA	CDS	-1.24641	0.144643	no	-0.127484	0.861677	no	-0.744317	0.287255	no	0.37461	0.641689	no		NapA periplasmic nitrate reductase	K02567	Q92Z36
SMa1239	napD	CDS	-0.94011	0.828512	no	-0.367595	0.919446	no	-1.42134	0.776178	no	-0.848822	0.859018	no		NapD component of periplasmic nitrate reductase	K02570	Q92Z35
SMa1240	napF	CDS	-0.899189	0.669744	no	-0.44035	0.83416	no	-2.55315	0.0838537	no	-2.09432	0.330409	no		NapF component of periplasmic nitrate reductase	K02572	Q92Z34
SMa1241	napE	CDS	-0.870325	0.641919	no	1.22646	0.158659	no	-4.60017	0.000512143	yes	-2.50339	0.201359	no	I.H.2 anaerobic respiration	NapE component of periplasmic nitrate reductase	K02571	Q92Z33
SMa1243	azu1	CDS	-1.69099	0.0394123	no	0.528149	0.332377	no	-7.71366	0.000512143	yes	-5.49452	0.000512143	yes	I Small Molecule Metabolism	Azu1 pseudoazurin		Q92Z32
SMa1245	nnrR	CDS	-0.652934	0.147669	no	0.677703	0.0939089	no	0.0546104	0.926552	no	1.38525	0.000512143	yes	I.F.5 nitrogen metabolism	NnrR transcriptional regulator,likely involved in the regulation of nap,nir,and/or nor genes	K21564	Q92Z31
SMa1247	nirV	CDS	-0.644158	0.376834	no	0.598306	0.433039	no	-0.99025	0.13742	no	0.252214	0.780009	no		NirV protein		Q92Z30
SMa1250	nirK	CDS	-0.526823	0.456712	no	0.270816	0.627032	no	-0.31568	0.593566	no	0.48196	0.467525	no	I.H.2 anaerobic respiration	NirK nitrite reductase	K00368	Q92Z29
SMa1252	nnrS	CDS	-1.68323	0.00354496	yes	-1.1545	0.0401255	no	-2.30834	0.000512143	yes	-1.77961	0.00213505	yes	VI.C Hypothetical/Global similarity	NnrS family protein	K07234	Q92Z28
SMa1253		CDS	-1.59491	0.131599	no	0.0130394	0.967798	no	-1.92825	0.0705137	no	-0.320306	0.859704	no		Hypothetical protein		Q92Z26
SMa1255		CDS	-1.11838	0.582098	no	0.17603	0.945938	no	-2.34125	0.4304	no	-1.04684	0.673984	no		Conserved hypothetical protein		Q92Z25
SMa1256		CDS	-1.17767	0.0527303	no	-0.011331	0.987755	no	-1.73056	0.0009592	yes	-0.564226	0.441073	no	VI.C Hypothetical/Global homology	conserved hypothetical protein		Q92Z24
SMa1259		CDS	-1.81601	0.00320928	yes	-0.202388	0.816873	no	-3.94473	0.000512143	yes	-2.33111	0.000512143	yes	VI.C Hypothetical/Global homology	conserved hypothetical protein		Q92Z23
SMa1261		CDS	-0.808513	0.194576	no	2.32836	0.147765	no	-6.83366	0.086776	no	-3.69679	0.000512143	yes	VI.C Hypothetical/Global homology	conserved hypothetical protein		Q92Z22
SMa1262		CDS	-0.887083	0.319438	no	-0.135729	0.865024	no	0.954277	0.134916	no	1.70563	0.0410269	no		Conserved hypothetical protein	K06911	Q92Z21
SMa1264		CDS	0.141898	0.886947	no	0.765048	0.154243	no	0.703677	0.301554	no	1.32683	0.028903	no		Conserved hypothetical protein		Q92Z20
SMa1266	hemN	CDS	-1.70001	0.0351643	no	0.514244	0.352659	no	-6.73645	0.000512143	yes	-4.5222	0.000512143	yes	I.B.4 heme, porphyrin	HemN coproporphyrinogen III oxidase	K02495	Q92Z19
SMa1269	norD	CDS	-1.06391	0.0586125	no	-1.6572	0.00137247	yes	0.480026	0.44711	no	-0.113267	0.895719	no	I.F.5 nitrogen metabolism	NorD accessory protein for nitric oxide reductase	K02448	Q92Z18
SMa1272	norQ	CDS	-1.57385	0.0177304	no	-0.949265	0.238523	no	-1.03539	0.126673	no	-0.410808	0.670338	no		NorQ accessory protein for nitric oxide reductase	K04748	Q92Z17
SMa1273	norB	CDS	-1.8101	0.000512143	yes	-0.999334	1	no	-2.50758	0.000512143	yes	-1.69681	0.00805017	yes	I.F.5 nitrogen metabolism	NorB nitric oxide reductase,large subunit	K04561	Q92Z16
SMa1276	norC	CDS	-1.85887	0.00250247	yes	-1.63324	1	no	-3.79177	0.0069235	yes	-3.56614	0.135966	no	I.F.5 nitrogen metabolism	NorC nitric oxide reductase,small subunit	K02305	Q92Z15
SMa1279	norE	CDS	-1.53531	0.0175095	no	-2.1599	0.0149651	no	-2.16156	0.000512143	yes	-2.78615	0.00320928	yes	I.F.5 nitrogen metabolism	NorE accessory protein for nitric oxide reductase	K02164	Q92Z14
SMa1283	nnrU	CDS	-1.32751	0.0629422	no	0.245278	0.793628	no	-6.10958	0.000512143	yes	-4.53679	0.000512143	yes	I.F.5 nitrogen metabolism	NnrU-like transmembrane protein		Q92Z13
SMa1285		CDS	-1.62315	0.664078	no	-1.62103	1	no	-1.76	0.563138	no	-1.75788	0.589503	no		Decarboxylase	K03186	Q92Z12
SMa1288		CDS	-1.57477	0.0104758	no	-1.19133	0.0660637	no	-2.48573	0.000512143	yes	-2.10229	0.000512143	yes	I Small Molecule Metabolism	Carboxy-lyase	K03182	Q92Z11
SMa1289		CDS	-1.20353	0.504254	no	-2.12321	1	no	-2.39437	0.455277	no	-3.31405	0.288996	no		conserved hypothetical protein	K24843	Q92Z10
SMa1291		CDS	-1.59601	0.508936	no	0.555715	1	no	-3.45332	0.446844	no	-1.3016	0.587933	no		Protease	K24844	Q92Z09
SMa1292		CDS	-1.13397	0.646994	no	1.19182	0.22299	no	-1.92844	0.105425	no	0.397349	0.804135	no		Peptidase	K24845	Q92Z08
SMa1294		CDS	-1.6758	0.355868	no	0.496704	0.564324	no	-2.67879	0.000512143	yes	-0.506285	0.73917	no	VI.C Hypothetical/Global homology	conserved hypothetical protein		Q92Z07
SMa1296	adhA1	CDS	-2.02028	0.00387636	yes	-0.400521	0.45477	no	-1.37383	0.0210141	no	0.245922	0.75026	no	I.H.1 fermentation	Alcohol dehydrogenase,Zn-dependent class III	K13953	O31186
SMa1297		CDS	-0.234358	0.668324	no	0.289155	0.572813	no	0.0652698	0.919427	no	0.588783	0.16487	no		conserved hypothetical protein		O31185
SMa1299		CDS	0.7428	0.375787	no	-1.05962	0.102722	no	1.58181	0.0282471	no	-0.220608	0.8283	no		Transcriptional regulator,TetR family		Q92Z05
SMa1301		CDS	-0.406843	0.554459	no	0.158073	0.846725	no	-0.573737	0.35727	no	-0.00882094	0.987755	no		Permease		Q92Z04
SMa1302	virB11	CDS	0.643179	0.275251	no	-0.321945	0.607572	no	0.657436	0.247192	no	-0.307688	0.646175	no		VirB11-like ATPase	K03196	Q92Z03
SMa1303	virB1	CDS	0.237957	0.775292	no	-0.207916	0.800228	no	0.355459	0.641919	no	-0.0904141	0.915302	no		VirB1-like transmembrane secretion protein	K03195	Q92Z02
SMa1306	virB9	CDS	-0.362506	0.688059	no	0.217673	0.780422	no	0.662752	0.329255	no	1.24293	0.0612678	no		VirB9 type IV secretion protein	K03204	Q92Z01
SMa1308	virB8	CDS	0.319829	1	no	-0.353966	0.852672	no	1.46257	0.487786	no	0.788774	0.727966	no		VirB8 type IV secretion protein	K03203	Q92Z00
SMa1310	virB7	CDS	0.389753	1	no	-1.13889	0.547975	no	2.79521	0.264032	no	1.26656	0.666778	no		VirB7-like protein	K03202	Q92YZ9
SMa1311	virB6	CDS	-0.393946	0.809083	no	-1.25403	0.0505769	no	1.44332	0.0251186	no	0.58324	0.700921	no		VirB6 type IV secretion protein	K03201	Q92YZ8
SMa1313	virB5	CDS	0.475322	0.794866	no	-1.20914	0.335785	no	1.16127	0.307535	no	-0.523197	0.788597	no		VirB5 type IV secretion protein	K03200	Q92YZ7
SMa1315	virB4	CDS	-0.663736	0.547648	no	-1.33703	0.0373718	no	0.938455	0.153508	no	0.265162	1	no		VirB4 type IV secretion protein	K03199	Q92YZ6
SMa1318	virB3	CDS	0.432236	0.901283	no	-0.527718	0.848643	no	0.964436	0.849417	no	0.00448149	0.973371	no		VirB3 type IV secretion protein	K03198	Q92YZ5
SMa1319	virB2	CDS	-0.693406	1	no	-1.29606	0.730413	no	0.652421	0.840712	no	0.0497641	0.945506	no		VirB2 type IV secretion protein	K03197	Q92YZ4
SMa1321	virB1	CDS	0.592742	0.684515	no	-0.750731	1	no	0.987105	1	no	-0.356368	0.827014	no		VirB1 type IV secretion protein	K03194	Q92YZ3
SMa1322		CDS	-0.606509	1	no	-1.96103	0.679652	no	1.90172	0.723942	no	0.54719	1	no		conserved hypothetical protein		Q92YZ2
SMa1323	rctA	CDS	-0.288244	0.596533	no	-0.292793	0.62571	no	-0.0500614	0.941407	no	-0.0546101	0.937138	no		Putative transcription regulator of the conjugative ability of the symbiotic plasmid		Q92YZ1
SMa1325		CDS	-0.281812	0.853262	no	-0.89946	0.554011	no	-0.19442	0.900031	no	-0.812068	0.580481	no		Hypothetical protein	K00799	Q92YZ0
SMa1326		CDS	-0.907417	0.0765149	no	-0.603257	0.22544	no	0.285374	0.622133	no	0.589535	0.295551	no		Conserved hypothetical protein		Q92YY9
SMa1327		CDS	-0.406187	0.493683	no	0.64857	0.188837	no	-0.394826	0.483831	no	0.659931	0.208066	no		conserved hypothetical protein		Q92YY8
SMa1328		CDS	0.0903516	0.923583	no	-0.575257	0.27404	no	1.52157	0.00573901	yes	0.855959	0.153508	no	IV.D Transport of small molecules	Permease		Q92YY7
SMa1329		CDS	-0.492491	0.383811	no	-0.664994	0.236663	no	0.0592521	0.934539	no	-0.113251	0.886697	no		Peptidase		Q92YY6
SMa1331		CDS	-0.465021	0.558692	no	0.321468	0.742834	no	-0.871828	0.231433	no	-0.0853395	0.932964	no		conserved hypothetical protein		Q92YY5
SMa1332		CDS	-0.95564	0.0429339	no	-0.0728386	0.926751	no	-1.32652	0.00387636	yes	-0.443723	0.472714	no	VI.C Hypothetical/Global homology	Conserved hypothetical protein		Q92YY4
SMa1334		CDS	-0.215233	0.855135	no	-1.12355	0.12816	no	0.754835	0.339558	no	-0.153486	0.895816	no		conserved hypothetical protein		Q92YY3
SMa1337		CDS	-0.482589	0.286991	no	-0.393893	0.425263	no	-0.22663	0.684856	no	-0.137934	0.817568	no		ABC transporter,periplasmic solute-binding protein,induced by CAS amino acids,involved in amino acid or peptide transport	K02027	Q92YY1
SMa1339		CDS	-0.574038	0.35536	no	-1.00041	0.0458479	no	0.517538	0.349532	no	0.0911617	0.914768	no		ABC transporter,permease,involved in amino acid or peptide transport	K02025	Q92YY0
SMa1341		CDS	-0.85864	0.410938	no	-0.0331719	0.975328	no	-0.708489	0.465856	no	0.116979	0.927683	no		ABC transporter,permease,involved in amino acid or peptide transport	K02026	Q92YX9
SMa1344		CDS	-0.721005	0.416021	no	-0.676226	0.441154	no	-0.337905	0.737023	no	-0.293125	0.786624	no		ABC transporter,ATP-binding protein,involved in amino acid or peptide transport	K10112	Q92YX8
SMa1345		CDS	-0.435104	0.574499	no	0.339626	0.724353	no	-1.12088	0.134506	no	-0.346152	0.679696	no		ABC transporter ATP-binding protein,involved in amino acid or peptide transport	K10112	Q92YX7
SMa1347		CDS	-0.674459	0.126344	no	0.613162	0.273886	no	-1.83882	0.000512143	yes	-0.551201	0.291311	no	I Small Molecule Metabolism	dehydrogenase	K00058	Q92YX6
SMa1349		CDS	-0.679105	0.121313	no	0.360849	0.542678	no	-1.56153	0.0009592	yes	-0.521574	0.30151	no	VI.A Not classified regulator	Transcriptional regulator,GntR family		Q92YX5
SMa1351		CDS	-0.0522751	0.94282	no	-0.280647	0.663892	no	-0.0891852	0.903496	no	-0.317557	0.604588	no		Mandelate racemase/muconate lactonizing enzyme family		Q92YX4
SMa1353		CDS	-0.996733	0.00889017	yes	-0.154728	0.784952	no	-0.419454	0.347012	no	0.422551	0.359464	no	I Small Molecule Metabolism	Isomerase		Q92YX3
SMa1354		CDS	-0.819129	0.0539021	no	-0.0430195	0.952555	no	-1.39895	0.0009592	yes	-0.62284	0.207551	no	I Small Molecule Metabolism	Isomerase	K18910	Q92YX2
SMa1355		CDS	-0.338365	0.521033	no	0.26926	0.578077	no	0.771842	0.0647939	no	1.37947	0.000512143	yes	VI.C Hypothetical/Global homology	Conserved hypothetical protein		Q92YX1
SMa1356		CDS	0.058631	1	no	-1.32684	1	no	2.66968	1	no	1.28421	1	no		TRm3 transposase	K07493
SMa1358		CDS	0.248605	0.684899	no	0.399017	0.469894	no	-0.187263	0.777579	no	-0.0368504	0.956499	no		Conserved hypothetical protein		Q92YX0
SMa1361		CDS	-0.757089	0.600194	no	1.37979	0.131154	no	0.334265	0.816155	no	2.47114	0.0567288	no		conserved hypothetical protein		Q92YW9
SMa1362		CDS	0.0767331	0.923494	no	-0.129587	0.881074	no	0.344185	0.652625	no	0.137865	0.857719	no		ABC transporter,permease	K02026	Q92YW8
SMa1363		CDS	-0.831174	0.625519	no	-0.601152	0.455832	no	1.60243	0.0668071	no	1.83245	0.304487	no		ABC transporter,permease	K02025	Q92YW7
SMa1364		CDS	0.866828	0.234893	no	-1.32742	0.00944057	yes	2.30867	0.00137247	yes	0.114416	0.89097	no	IV.D Transport of small molecules	ABC transporter,periplasmic solute-binding protein	K02027	Q92YW6
SMa1365		CDS	-0.549756	0.73907	no	0.669555	0.731854	no	-0.0144941	0.977016	no	1.20482	0.542249	no		hypothetical protein	K02031	Q92YW5
SMa1367		CDS	-0.003174	0.991639	no	0.182908	0.762916	no	0.0187013	0.977093	no	0.204783	0.735809	no		short chain alcohol dehydrogenase-related dehydrogenase		Q92YW4
SMa1368		CDS	-0.0929138	0.963566	no	-0.203621	0.919656	no	-0.282398	0.89027	no	-0.393105	0.841485	no		conserved hypothetical protein	K07090	Q92YW3
SMa1370		CDS	-0.392645	0.791743	no	-0.012846	0.990896	no	-0.479646	0.677118	no	-0.0998466	0.9525	no		ABC transporter,ATP-binding protein	K02032	Q92YW2
SMa1371		CDS	0.232019	0.85735	no	0.231345	0.87727	no	-0.658054	0.573551	no	-0.658729	0.551787	no		ABC transporter,ATP-binding protein	K02031	Q92YW1
SMa1373		CDS	0.140657	0.913043	no	0.0666328	0.961194	no	-0.359964	0.788837	no	-0.433989	0.695673	no		ABC transporter,permease	K02033	Q92YV9
SMa1374		CDS	0.153353	0.9029	no	0.0982137	0.927905	no	-0.102778	0.929309	no	-0.157917	0.889694	no		ABC transporter,permease	K02034	Q92YW0
SMa1375		CDS	0.430058	0.34537	no	0.0246946	0.966848	no	-0.360852	0.435873	no	-0.766215	0.0520611	no		ABC transporter,periplasmic solute-binding protein	K02035	Q92YV8
SMa1377		CDS	-0.00256522	0.994853	no	0.308164	0.56555	no	-0.72663	0.105209	no	-0.415902	0.393232	no		Amidase	K01426	Q92YV7
SMa1379		CDS	0.14257	0.806316	no	-0.0570148	0.922758	no	-0.233685	0.653336	no	-0.43327	0.331999	no		ABC transporter,periplasmic solute-binding protein	K02035	Q92YV6
SMa1381		CDS	-0.0440439	0.960333	no	-0.459609	0.510645	no	0.734257	0.257729	no	0.318691	0.677791	no		Possible oxidase		Q92YV5
SMa1386		CDS	0.0485258	0.960149	no	-0.692379	0.425321	no	0.424131	0.641793	no	-0.316774	0.725253	no		oxidoreductase		Q92YV4
SMa1387		CDS	0.535391	0.291485	no	0.135466	0.837784	no	0.0880208	0.898401	no	-0.311904	0.577168	no		Transcriptional regulator,LysR family		Q92YV3
SMa1389	etfA2	CDS	0.444498	0.628626	no	-0.468479	0.654949	no	0.397188	0.703978	no	-0.515789	0.570295	no		EtfA2 electron-transport flavoprotein,alpha-subunit	K03522	Q92YV2
SMa1391	etfB2	CDS	-0.403332	1	no	0.609061	1	no	-0.96428	1	no	0.0481135	1	no		EtfB2 electron transport flavoprotein,beta subunit	K03521	Q92YV1
SMa1394		CDS	0.287017	0.757705	no	-0.208203	0.828768	no	0.174007	0.859359	no	-0.321213	0.717791	no		Conserved hypothetical protein		Q92YV0
SMa1397		CDS	0.626045	0.301335	no	-0.911816	0.150022	no	0.415925	0.554023	no	-1.12194	0.0554032	no		Conserved hypothetical protein		Q92YU9
SMa1398		CDS	0.292564	0.776853	no	0.247924	0.866043	no	-1.31564	0.198223	no	-1.36028	0.121437	no		short chain alcohol dehydrogenase-related dehydrogenase		Q92YU8
SMa1400		CDS	0.417732	0.587222	no	0.0828536	0.948516	no	-1.2582	0.171641	no	-1.59308	0.0316406	no		Acyl-CoA dehydrogenase		Q92YU7
SMa1403		CDS	-0.367464	0.605907	no	-0.448406	0.515654	no	-0.0813907	0.921543	no	-0.162333	0.852915	no		Putative pyridoxal 4-dehydrogenase	K00064	Q92YU6
SMa1406	ttuD3	CDS	0.119385	0.89544	no	-0.70341	0.317334	no	0.561242	0.435421	no	-0.261553	0.76491	no		TtuD3 hydroxypyruvate reductase	K11529	Q92YU5
SMa1408		CDS	0.715871	0.579336	no	-0.460723	0.651444	no	1.2432	0.270462	no	0.0666082	0.956802	no		Hydratase/isomerase		Q92YU4
SMa1409		CDS	-0.112586	0.884664	no	-0.0766794	0.935913	no	-0.588036	0.382331	no	-0.552129	0.392313	no		Acyl-CoA transferase		Q92YU3
SMa1410		CDS	0.498825	0.486437	no	-1.66466	0.0368305	no	0.500754	0.514961	no	-1.66273	0.0368305	no		Oxidoreductase	K06222	Q92YU2
SMa1413		CDS	-0.753227	0.358686	no	-0.236309	0.765562	no	-0.149051	0.858527	no	0.367868	0.695033	no		conserved hypothetical protein	K07746	Q92YU1
SMa1414		CDS	0.0418729	0.969204	no	-0.507392	0.51157	no	0.305597	0.730713	no	-0.243668	0.803216	no		Dehydrogenase,FAD-dependent		Q92YU0
SMa1415		CDS	-0.661047	0.644659	no	-0.0188613	0.987407	no	-0.365609	0.726747	no	0.276577	0.854518	no		aldehyde dehydrogenase,NAD(P)-dependent	K00128	Q92YT9
SMa1417		CDS	-1.41844	0.0760612	no	-0.996368	0.178882	no	-0.078274	0.930776	no	0.3438	0.755925	no		Dehydrogenase,Zn-dependent	K00008	Q92YT8
SMa1418		CDS	0.0543744	0.95731	no	-1.54257	0.0629422	no	0.762392	0.325955	no	-0.834548	0.358052	no		ABC transporter,permease,involved in transport of sugar phosphates (glucose- 6-phosphate and glycerol-3-phosphate)	K10440	Q92YT7
SMa1421		CDS	0.25296	0.729471	no	-1.46877	0.0312835	no	-0.00989638	0.990072	no	-1.73162	0.0117594	no		ABC transporter,ATP-binding protein,involved in transport of sugar phosphates (glucose- 6-phosphate and glycerol-3-phosphate)	K10441	Q92YT6
SMa1424		CDS	-1.03123	0.470103	no	-0.625573	1	no	-1.15363	0.434801	no	-0.747971	0.622707	no		ABC transporter,permease,involved in transport of sugar phosphates (glucose- 6-phosphate and glycerol-3-phosphate)	K10440	Q92YT5
SMa1427		CDS	-0.459378	0.420655	no	-0.862803	0.178545	no	-0.491115	0.414065	no	-0.894539	0.148051	no		ABC transporter,periplasmic solute-binding protein,involved in transport of sugar phosphates (glucose-6- phosphate and glycerol-3-phosphate)	K10439	Q92YT4
SMa1428		CDS	-0.257961	0.666992	no	0.600422	0.279315	no	-1.08306	0.0267962	no	-0.224675	0.723942	no		Transcriptional regulator,TetR family		Q92YT3
SMa1430		CDS	-0.144248	0.921575	no	-0.626671	0.480434	no	0.218243	0.850307	no	-0.26418	0.84987	no		Dehydrogenase,Zn-dependent		Q92YT2
SMa1431		CDS	-1.56137	0.411424	no	-1.56908	0.251557	no	0.557877	0.663242	no	0.550161	1	no		conserved hypothetical protein	K20431	Q92YT1
SMa1434		CDS	-0.947525	0.0514096	no	-0.201865	0.797515	no	-1.05384	0.0401255	no	-0.308179	0.651272	no		ABC transporter,ATP-binding protein	K02031	Q92YT0
SMa1435		CDS	-0.62965	0.62544	no	-1.47744	0.144414	no	0.399495	0.740379	no	-0.448295	0.758887	no		ABC transporter,permease	K02034	Q92YS9
SMa1437		CDS	-0.243768	0.732424	no	-0.892888	0.127912	no	0.118905	0.881111	no	-0.530215	0.410804	no		ABC transporter,permease	K02033	Q92YS8
SMa1438		CDS	-0.691649	0.140022	no	-0.570297	0.313615	no	-0.823761	0.0735821	no	-0.702409	0.184398	no		ABC transporter,periplasmic solute-binding protein	K02035	Q92YS7
SMa1440		CDS	-0.216192	0.703556	no	-0.0701909	0.911175	no	-0.649111	0.135384	no	-0.50311	0.283897	no		5-dehydro-4-deoxyglucarate dehydratase	K01707	Q92YS6
SMa1442		CDS	-0.419235	0.408097	no	0.391737	0.435421	no	-0.277755	0.612493	no	0.533217	0.268891	no		Transcriptional regulator,GntR family		Q92YS5
SMa1445		CDS	0.539169	0.495077	no	-0.169738	0.8546	no	0.60134	0.452156	no	-0.107566	0.906129	no		hypothetical protein		Q92YS4
SMa1447		CDS	0.0461299	0.944988	no	-0.47316	0.286909	no	1.1646	0.00320928	yes	0.645313	0.130334	no	IV.D Transport of small molecules	Permease,MFS	K08369	Q92YS3
SMa1450		CDS	-0.731456	0.196269	no	0.252184	0.63393	no	0.971901	0.0379219	no	1.95554	0.000512143	yes	I Small Molecule Metabolism	Thiolase	K00626	Q92YS2
SMa1452		CDS	-0.722111	0.168486	no	-0.577359	0.222889	no	0.772371	0.103408	no	0.917122	0.0567288	no		short chain alcohol dehydrogenase-related dehydrogenase		Q92YS1
SMa1454		CDS	0.290989	0.836631	no	0.0924213	0.939005	no	0.672217	0.567675	no	0.473649	0.664512	no		Transcriptional regulator,AraC family		Q92YS0
SMa1455		CDS	0.613615	0.476378	no	0.647071	0.447609	no	-0.00754943	0.993194	no	0.0259063	0.978725	no		conserved hypothetical protein		Q92YR9
SMa1456		CDS	-0.0586373	0.952585	no	-0.117487	0.907414	no	0.106706	0.907946	no	0.0478564	0.962009	no		conserved hypothetical protein		Q92YR8
SMa1459		CDS	0.309696	0.816408	no	-0.332033	0.715928	no	1.27347	0.129198	no	0.631745	0.514335	no		Dehydrogenase,malate/L-lactate family	K16844	Q92YR7
SMa1461		CDS	0.467417	0.520397	no	-0.221006	0.773366	no	0.61757	0.351805	no	-0.0708535	0.934536	no		Mandelate racemase/muconate lactonizing enzyme family protein	K01856	Q92YR6
SMa1462		CDS	0.393234	0.425484	no	0.663153	0.117281	no	0.00779743	0.989776	no	0.277716	0.585409	no		ABC transporter,periplasmic solute-binding protein	K05845	Q92YR5
SMa1465		CDS	0.17421	0.842676	no	0.0522288	0.955134	no	0.134555	0.884664	no	0.0125737	0.985586	no		ABC transporter permease	K05846	Q92YR4
SMa1466		CDS	0.265352	0.807734	no	0.20884	0.832037	no	0.415374	0.647665	no	0.358862	0.70966	no		ABC transporter,ATP binding protein	K05847	Q92YR3
SMa1467		CDS	0.214207	0.911175	no	-0.168658	0.917158	no	0.341903	0.840582	no	-0.0409623	0.979285	no		ABC transporter,permease	K05846	Q92YR2
SMa1471		CDS	0.4387	0.687146	no	0.0106967	0.991517	no	1.0925	0.270705	no	0.664495	0.414213	no		conserved hypothetical protein		Q92YR1
SMa1473		CDS	0.352909	0.757011	no	-0.803723	0.24744	no	1.76167	0.0234098	no	0.605033	0.480434	no		proline dipeptidase		Q92YR0
SMa1476		CDS	-0.0452632	0.961564	no	-0.0395129	0.956802	no	0.887933	0.139409	no	0.893683	0.122383	no		Transcriptional regulator,AraC family		Q92YQ9
SMa1478		CDS	0.666428	0.281564	no	0.215827	0.73855	no	0.689668	0.249458	no	0.239066	0.720585	no		Trimethylamine methyltransferase	K14083	Q92YQ8
SMa1480		CDS	0.135411	0.831877	no	0.160718	0.799318	no	-0.390768	0.457048	no	-0.365461	0.47695	no		Transcriptional regulator,LysR family		Q92YQ7
SMa1483		CDS	0.836631	0.114755	no	-0.122085	0.849997	no	1.01415	0.0501133	no	0.0554307	0.93445	no		dehydrogenase	K00315	Q92YQ6
SMa1485		CDS	0.275822	0.777851	no	0.0974548	0.935157	no	-0.394193	0.695694	no	-0.57256	0.526585	no		Permease,MFS		Q92YQ5
SMa1487		CDS	0.61798	0.833907	no	-0.254824	0.907946	no	1.35477	0.457378	no	0.481967	0.870467	no		Cytochrome C	K08738	Q92YQ4
SMa1488		CDS	-0.156935	1	no	-0.328573	0.639815	no	1.52776	0.0179421	no	1.35612	0.0941794	no	I.F Central intermediary metabolism	oxidoreductase	K07303	Q92YQ3
SMa1491		CDS	-0.652709	0.868095	no	-1.10608	0.700861	no	1.79258	0.664054	no	1.33921	0.625743	no		Oxidoreductase	K07302	Q92YQ2
SMa1493		CDS	-0.785968	0.150771	no	-0.0719271	0.92493	no	-0.365565	0.535277	no	0.348477	0.61195	no		Transcriptional regulator,LysR family		Q92YQ1
SMa1494		CDS	-0.110803	0.92467	no	-0.122843	0.880417	no	1.17197	0.0583105	no	1.15993	0.137307	no		Hypothetical protein		Q92YQ0
SMa1495		CDS	2.59245	0.000512143	yes	-0.54871	0.368951	no	0.316868	0.638144	no	-2.82429	0.000512143	yes	I.F Central intermediary metabolism	Aminotransferase	K00830	Q92YP9
SMa1497	gst17	CDS	-0.0674433	0.930145	no	0.462995	0.393372	no	-0.153547	0.831146	no	0.376891	0.535072	no		Glutathione-S-transferase	K00799	Q92YP8
SMa1500		CDS	-0.0168863	0.977348	no	-0.195569	0.712198	no	0.952079	0.0142322	no	0.773397	0.0524248	no		oxidoreductase		Q92YP7
SMa1501		CDS	-0.342239	0.560631	no	0.172107	0.763563	no	0.439777	0.361893	no	0.954122	0.0406686	no		conserved hypothetical protein		Q92YP6
SMa1503		CDS	-0.255613	0.689789	no	0.194653	0.751082	no	0.0686195	0.921034	no	0.518885	0.333161	no		conserved hypothetical protein		Q92YP5
SMa1505		CDS	0.0601759	0.921687	no	-0.577275	0.188837	no	0.344298	0.479012	no	-0.293153	0.571677	no		Transcriptional regulator,GntR family		Q92YP4
SMa1507		CDS	0.96218	0.0147269	no	0.0771177	0.896606	no	-1.1071	0.00387636	yes	-1.99216	0.000512143	yes	VI.C Hypothetical/Global homology	Conserved hypothetical protein	K07335	Q92YP3
SMa1509		CDS	0.713608	0.325294	no	0.0448027	0.966006	no	-1.10797	0.119083	no	-1.77678	0.00513758	yes	IV.D Transport of small molecules	ABC transporter,ATP-binding protein	K23537	Q92YP2
SMa1513		CDS	0.299718	0.768198	no	-0.762733	0.325055	no	-0.219405	0.830118	no	-1.28186	0.080197	no		ABC transporter,permease	K23535	Q92YP1
SMa1514		CDS	-0.0411831	0.975482	no	-0.037055	0.974094	no	-0.612871	0.529607	no	-0.608743	0.617442	no		ABC transporter,permease	K23536	Q92YP0
SMa1515		CDS	0.514068	0.448199	no	-0.587168	0.379069	no	0.325972	0.656341	no	-0.775264	0.231034	no		conserved hypothetical protein		Q92YN9
SMa1516	nuoH2	CDS	-0.141085	0.884664	no	0.618567	0.441925	no	0.394172	0.685876	no	1.15382	0.0676671	no		NuoH2 NADH-quinone oxidoreductase subunit H 2	K00337	Q9EV66
SMa1519	nuoI2	CDS	-0.131172	0.896043	no	-0.734072	0.270532	no	1.59366	0.00995897	yes	0.990756	0.143903	no	I.G.1 electron transport	NADH-quinone oxidoreductase subunit I 2	K00338	Q92YN8
SMa1521		CDS	-0.193494	0.878263	no	-0.631061	0.302972	no	2.00224	0.00720208	yes	1.56467	0.0583105	no	VI.C Hypothetical/Global homology	conserved hypothetical protein		Q92YN7
SMa1523	nuoG2	CDS	-0.691376	0.251129	no	0.00294225	0.993641	no	0.936005	0.0472292	no	1.63032	0.00250247	yes	I.G.1 electron transport	NuoG2 NADH:quinone oxidoreductase subunit G 2	K00336	P56914
SMa1525	nuoF2	CDS	-0.205221	1	no	0.225601	0.755167	no	1.21565	0.0775402	no	1.64648	0.0425804	no		NuoF2 NADH:quinone oxidoreductase subunit F2	K00335	P56913
SMa1526	nuoE2	CDS	-0.641623	0.71028	no	0.732505	0.379464	no	1.09969	0.272592	no	2.47382	0.114142	no		NuoE2 NADH:quinone oxidoreductase subunit E 2	K00334	P56910
SMa1529	nuoD2	CDS	-0.230595	0.790305	no	0.203674	0.749576	no	0.983496	0.0744467	no	1.41776	0.012533	no		NuoD2 NADH:quinone oxidoreductase subunit D 2	K00333	P56908
SMa1531	nuoC2	CDS	0.449884	0.795457	no	0.195399	0.884664	no	1.2981	0.268136	no	1.04361	0.402781	no		NuoC2 NADH:quinone oxidoreductase subunit C2	K00332	P56896
SMa1532	nuoB2	CDS	-0.396407	0.880664	no	0.467337	0.814619	no	0.647202	0.732679	no	1.51095	0.501763	no		NuoB2 NADH:quinone oxidoreductase subunit B 2	K00331	P56897
SMa1533	nuoA2	CDS	0.673479	0.259087	no	0.145451	0.863117	no	0.867762	0.167956	no	0.339734	0.603443	no		NuoA2 NADH:quinone oxidoreductase subunit A 2	K00330	P56895
SMa1535	nuoN2	CDS	0.564029	0.516458	no	0.0698639	0.930807	no	1.66787	0.0127728	no	1.17371	0.0656606	no		NuoN2 NADH:quinone oxidoreductase subunit N 2	K00343	P56911
SMa1536	nuoM2	CDS	-0.30034	0.843421	no	-0.0371135	0.972854	no	1.27391	0.114231	no	1.53713	0.298287	no		NuoM2 NADH:quinone oxidoreductase subunit M 2	K00342	Q92YN6
SMa1538		CDS	0.514665	0.541413	no	0.723722	0.230005	no	1.17551	0.0882658	no	1.38457	0.0188099	no		oxidoreductase	K05568	Q92YN5
SMa1541		CDS	-0.32686	0.795732	no	0.510373	0.600615	no	0.67472	0.488933	no	1.51195	0.0950584	no		oxidoreductase	K05568	Q92YN3
SMa1544	nuoK2	CDS	-1.02022	0.762259	no	0.34866	0.820679	no	0.743486	0.673984	no	2.11237	0.482535	no		NuoK2 NADH:quinone oxidoreductase subunit K 2	K00340	Q9EV71
SMa1545	nuoJ2	CDS	-0.295255	0.685493	no	0.584209	0.258162	no	0.143504	0.850945	no	1.02297	0.0501133	no		NuoJ2 NADH:quinone oxidoreductase subunit J 2	K00339	G3XCP6
SMa1547	pcm	CDS	0.0474131	0.938546	no	0.206475	0.700636	no	1.47486	0.000512143	yes	1.63392	0.000512143	yes	II MACROMOLECULE METABOLISM	protein-L-isoaspartate O-methyltransferase	K00573	Q92YN1
SMa1548		CDS	-0.214593	0.70684	no	0.177537	0.754867	no	1.82764	0.000512143	yes	2.21977	0.000512143	yes	VI.A Not classified regulator	Diguanylate cyclase/phosphodiesterase		Q92YN0
SMa1550		CDS	-0.842248	0.140267	no	0.708172	0.102235	no	0.648619	0.188532	no	2.19904	0.000512143	yes	VI.A Not classified regulator	Response regulator		Q92YM9
SMa1552		CDS	0.420063	0.744673	no	-0.104762	0.956664	no	2.01555	0.133664	no	1.49073	0.193077	no		MCP methyltransferase,CheR-type	K00575	Q92YM8
SMa1554		CDS	0.818252	0.631094	no	0.623125	0.753286	no	2.3597	0.304679	no	2.16457	0.0672449	no		Putative chemotaxis protein	K03408	Q92YM7
SMa1556	mcpS	CDS	0.335144	0.826348	no	-0.214726	0.863342	no	3.13665	0.00387636	yes	2.58678	0.00832418	yes	IV.C Mobility chemotaxis	Methyl-accepting chemotaxis protein	K03406	Q92YM6
SMa1558		CDS	-0.107262	0.910853	no	0.053586	0.954759	no	1.74912	0.000512143	yes	1.90996	0.00482954	yes	VI.A Not classified regulator	Sensor histidine kinase	K03407	Q92YM5
SMa1561	cheB2	CDS	-0.0480917	0.949475	no	0.0249845	0.966556	no	1.78788	0.000512143	yes	1.86095	0.000512143	yes	IV.C Mobility chemotaxis	Chemotaxis response regulator protein-glutamate methylesterase	K03412	Q92YM4
SMa1562		CDS	-0.182138	0.816083	no	0.323324	0.535072	no	1.18272	0.0175095	no	1.68818	0.000512143	yes	III.A.2 surface structures	Putative pilus assembly protein	K12511	Q92YM3
SMa1564		CDS	-0.343453	1	no	-1.11161	0.118727	no	2.14398	0.0229796	no	1.37583	0.182509	no		Putative pilus assembly protein	K12510	Q92YM2
SMa1568	cpaF2	CDS	-0.499739	0.538847	no	0.0760533	0.927768	no	0.540231	0.441925	no	1.11602	0.0926333	no		CpaF2 pilus assembly protein	K02283	Q92YM1
SMa1570	pilA2	CDS	-0.366905	0.821233	no	0.724049	0.447434	no	0.557911	0.642452	no	1.64886	0.178972	no		PilA2 pilus assembly protein	K02651	Q92YM0
SMa1572		CDS	0.678888	0.62571	no	0.0695305	0.972854	no	0.258202	0.902501	no	-0.351155	0.824215	no		conserved hypothetical protein		Q92YL9
SMa1573	cpaE2	CDS	-0.315815	1	no	-0.863555	0.213007	no	1.92939	0.03419	no	1.38165	0.317692	no		CpaE2 pilus assembly protein	K02282	Q92YL8
SMa1576	cpaB2	CDS	-0.664133	1	no	-0.677019	0.431175	no	1.53972	0.099256	no	1.52683	0.208594	no		CpaB2 pilus assembly protein	K02279	Q92YL7
SMa1578	cpaA2	CDS	-0.759321	1	no	-1.08338	0.310387	no	2.12532	0.143057	no	1.80126	0.322696	no		CpaA2 prepilin peptidase	K02278	Q92YL6
SMa1579		CDS	0.743031	0.284295	no	-0.0275653	0.97182	no	0.552373	0.462046	no	-0.218224	0.790747	no		conserved hypothetical protein		Q92YL5
SMa1580		CDS	0.130554	0.925639	no	0.170034	0.828176	no	1.6218	0.0595991	no	1.66128	0.0441533	no		conserved hypothetical protein	K02280	Q92YL4
SMa1582		CDS	0.488947	0.464076	no	0.0144863	0.981996	no	0.97108	0.0782774	no	0.496619	0.384511	no		conserved hypothetical protein		Q92YL3
SMa1583	cyaF5	CDS	0.476903	0.337898	no	0.284507	0.610814	no	-0.119447	0.858971	no	-0.311843	0.55918	no		CyaF5 adenylate cyclase	K01768	Q9Z3Q0
SMa1585		CDS	-0.0533677	0.970811	no	0.200519	0.920354	no	0.183777	0.905238	no	0.437664	0.814262	no		conserved hypothetical protein		Q92YL2
SMa1586	syrB2	CDS	-0.406793	0.389602	no	0.930424	0.0137518	no	-1.63912	0.000512143	yes	-0.301899	0.547817	no	VI.A Not classified regulator	SyrB2 regulator	K07497	Q9Z3Q1
SMa1587	eglC	CDS	1.17227	0.00176271	yes	0.128033	0.832692	no	1.3374	0.000512143	yes	0.293171	0.570205	no	III.A Cell Exterior	EglC Endo-1,3-1,4-beta-glycanase		Q9Z3Q2
SMa1589		CDS	1.06889	0.276373	no	-0.884206	0.124674	no	2.95549	0.00387636	yes	1.0024	0.150771	no	VI.C Hypothetical/Global homology	conserved hypothetical protein		Q92YL1
SMa1591	cyaI3	CDS	0.249814	0.707026	no	0.322927	0.537488	no	0.953476	0.0525978	no	1.02659	0.0175095	no		CyaI3 adenylate/guanylate cyclase		Q92YL0
SMa1594		CDS	0.654679	1	no	-0.980906	0.460556	no	3.3308	0.304027	no	1.69521	1	no		hypothetical protein		Q92YK7
SMa1595		CDS	-0.318227	0.56467	no	0.415361	0.448358	no	3.51938	0.000512143	yes	4.25296	0.000512143	yes	VI.D Unknown	hypothetical protein		Q92YK6
SMa1597		CDS	-0.420039	0.439531	no	0.00797077	0.987235	no	1.31271	0.0009592	yes	1.74072	0.000512143	yes	III.A.2 surface structures	Pilus assembly chaperone	K07346	Q92YK5
SMa1600		CDS	0.769053	0.0759295	no	-0.0678723	0.910231	no	1.13375	0.00632638	yes	0.296826	0.545332	no	IV.D Transport of small molecules	Potassium efflux protein	K03455	Q92YK4
SMa1602		CDS	0.284494	0.634694	no	-0.714157	0.138502	no	0.632802	0.210108	no	-0.365849	0.513446	no		Transcriptional regulator,LysR family		Q92YK3
SMa1604		CDS	-0.293709	1	no	-0.428919	0.686522	no	2.57126	0.0941794	no	2.43605	0.424291	no		NADH:flavin oxidoreductase / NADH oxidase	K10680	Q92YK2
SMa1606		CDS	0.515125	0.543942	no	-0.00797441	0.989253	no	0.585984	0.501253	no	0.0628854	0.951777	no		conserved hypothetical protein		Q92YK1
SMa1608		CDS	0	1	no	0	1	no	0	1	no	0	1	no		conserved hypothetical protein		Q92YK0
SMa1612		CDS	0	1	no	0	1	no	0	1	no	0	1	no		transposase,fragment	K07484	Q92YJ8
SMa1613		CDS	0	1	no	0	1	no	0	1	no	0	1	no		transposase, fragment	K07484	Q92YJ7
SMa1617		CDS	0	1	no	0	1	no	0	1	no	0	1	no		integrase/recombinase
SMa1619		CDS	0	1	no	0	1	no	0	1	no	0	1	no		integrase/recombinase
SMa1620		CDS	0	1	no	0	1	no	0	1	no	0	1	no		integrase/recombinase
SMa1623		CDS	0.184991	1	no	0.544015	1	no	-1.87598	1	no	-1.51695	1	no		transposase,fragment	K07483	Q92YJ5
SMa1625		CDS	0.0106289	0.985637	no	0.137149	0.820199	no	-0.475372	0.308327	no	-0.348852	0.486038	no	VI.A Not classified regulator	Transcriptional regulator,LysR family		Q92YJ4
SMa1626		CDS	-0.549256	0.731718	no	0.400447	0.606742	no	0.268645	0.766791	no	1.21835	0.503851	no		conserved hypothetical protein		Q92YJ3
SMa1629		CDS	-0.27249	0.903162	no	-0.323767	0.691769	no	2.54058	0.0293228	no	2.48931	0.30637	no		short chain alcohol dehydrogenase-related dehydrogenase		Q92YJ2
SMa1630		CDS	-1.69045	0.659114	no	-0.381522	0.861259	no	2.28751	0.361135	no	3.59644	0.457729	no		hypothetical protein		Q92YJ1
SMa1632		CDS	-0.273478	0.615893	no	-0.100206	0.900943	no	-1.1511	0.0170531	no	-0.977828	0.0417138	no		Transcriptional regulator,LysR family		Q92YJ0
SMa1635		CDS	-0.613639	0.133285	no	0.518487	0.233688	no	0.683972	0.0964897	no	1.8161	0.000512143	yes	VI.C Hypothetical/Global homology	hypothetical protein		Q92YI9
SMa1636		CDS	0	1	no	0	1	no	0	1	no	0	1	no		TRm17a transposase fragment	K07481	Q92YI8
SMa1639		CDS	0.542033	0.351009	no	-0.142531	0.898357	no	-1.01069	0.129198	no	-1.69525	0.0112527	no	IV.G Protection responses	hypothetical protein	K07807	Q92YI5
SMa1641		CDS	0.733827	0.127262	no	-0.137704	0.854767	no	-0.475949	0.410995	no	-1.34748	0.00482954	yes	IV.D Transport of small molecules	Permease,MFS		Q92YI4
SMa1643		CDS	0.370787	0.874701	no	0.203045	0.945938	no	-1.22925	0.576863	no	-1.39699	0.562262	no		hypothetical protein		Q92YI3
SMa1644		CDS	1.61507	0.0308726	no	-0.364475	0.652526	no	1.36353	0.0623391	no	-0.616011	0.389602	no		Putative transmembrane efflux protein	K08970	Q92YI2
SMa1646		CDS	0.082316	0.939461	no	-0.127164	0.921454	no	0.260775	0.814158	no	0.0512951	0.966243	no		ABC transporter,ATP-binding protein,involved in amino acid or peptide transport	K02032	Q92YI1
SMa1647		CDS	-0.00791074	0.993567	no	0.0267952	0.981996	no	0.668198	0.531439	no	0.702904	0.477043	no		ABC transporter,ATP-binding protein,involved in amino acid or peptide transport	K02031	Q92YI0
SMa1649		CDS	-0.203941	0.908652	no	-0.229051	0.90356	no	0.508518	0.73384	no	0.483407	0.790595	no		ABC transporter,permease,involved in amino acid or peptide transport	K02034	Q92YH9
SMa1650		CDS	-0.274117	0.778925	no	0.404948	0.661021	no	0.126031	0.908873	no	0.805097	0.294046	no		ABC transporter,permease,involved in amino acid or peptide transport	K02033	Q92YH8
SMa1651		CDS	0.560399	1	no	-1.11896	1	no	1.60675	1	no	-0.072607	1	no		ABC transporter,periplasmic solute-binding protein,involved in amino acid or peptide transport	K02035	Q92YH7
SMa1652		CDS	-0.106372	0.908355	no	-0.711119	0.389743	no	-0.0167379	0.985862	no	-0.621484	0.427674	no		racemase	K16841	Q92YH6
SMa1653		CDS	0.332032	0.679696	no	-0.430973	0.583907	no	0.061648	0.946519	no	-0.701357	0.327654	no		conserved hypothetical protein		Q92YH5
SMa1654		CDS	0.0489329	0.965457	no	0.552311	0.722119	no	-1.90844	0.0707982	no	-1.40506	0.189193	no		Transcriptional regulator,GntR family		Q92YH4
SMa1657		CDS	0.250335	0.867815	no	0.127386	0.887128	no	1.8041	0.0499525	no	1.68115	0.0765149	no		hypothetical protein		Q92YH3
SMa1658		CDS	0.914982	0.435401	no	0.00480421	0.986211	no	2.2352	0.0366653	no	1.32502	0.103408	no		hypothetical protein		Q92YH2
SMa1660		CDS	-0.267089	0.725149	no	0.0905172	0.88453	no	1.55326	0.00176271	yes	1.91086	0.000512143	yes	I Small Molecule Metabolism	conserved hypothetical protein		Q92YH1
SMa1662		CDS	0.43091	0.536815	no	-0.19155	0.786421	no	1.26314	0.0166053	no	0.640684	0.28193	no		Cation/multidrug efflux pump		Q92YH0
SMa1664		CDS	1.10083	0.324779	no	-0.425328	0.747037	no	1.54748	0.198998	no	0.0213246	0.984465	no		HlyD-family protein	K03585	Q92YG9
SMa1666		CDS	-0.199779	0.894178	no	0.0731726	0.947699	no	0.783478	0.433039	no	1.05643	0.282448	no		hypothetical protein		Q92YG8
SMa1667	arcD1	CDS	0.427934	0.442366	no	0.674895	0.106681	no	0.680805	0.158045	no	0.927767	0.024491	no		ArcD1 arginine/ornithine antiporter	K03758	Q92YG7
SMa1668	arcD2	CDS	1.0556	0.0991514	no	-0.136696	0.833191	no	2.53713	0.000512143	yes	1.34483	0.00544021	yes	IV.D.2 amino acids, amines, peptides	ArcD2 arginine/ornithine antiporter	K03758	Q92YG6
SMa1670	arcA2	CDS	1.26344	1	no	0.204596	0.740562	no	3.28969	0.00213505	yes	2.23085	0.000512143	yes	I.I.3 amino acids	ArcA2 arginine deiminase	K01478	Q92YG5
SMa1672		CDS	0.544167	0.698919	no	-0.740122	0.257137	no	2.90874	0.0166053	no	1.62445	0.090615	no		conserved hypothetical protein		Q92YG4
SMa1674		CDS	0.236118	0.931867	no	-1.40877	0.253197	no	2.6417	0.168927	no	0.996817	0.615392	no		hypothetical protein		Q92YG3
SMa1675		CDS	1.93105	0.311042	no	-0.133243	0.90818	no	2.95192	0.184067	no	0.887629	0.347043	no		conserved hypothetical protein		Q92YG2
SMa1676		CDS	0.704857	0.33309	no	-0.476685	0.382064	no	2.01494	0.00320928	yes	0.833399	0.145284	no	VI.C Hypothetical/Global homology	conserved hypothetical protein	K11744	Q92YG1
SMa1677		CDS	0.7172	0.13551	no	0.349234	0.457734	no	2.26088	0.000512143	yes	1.89291	0.000512143	yes	I Small Molecule Metabolism	Metallo-dependent hydrolase		Q92YG0
SMa1678		CDS	0.51131	0.812033	no	-0.305619	0.770727	no	2.76648	0.121179	no	1.94955	0.150256	no		hypothetical protein	K22044	Q92YF9
SMa1680		CDS	0.163892	1	no	1.25498	0.00176271	yes	1.91776	0.00137247	yes	3.00884	0.152008	no	VI.C Hypothetical/Global homology	conserved hypothetical protein		Q92YF8
SMa1682		CDS	-0.0935724	0.934025	no	0.614284	0.222112	no	1.24553	0.0655279	no	1.95339	0.00632638	yes	I Small Molecule Metabolism	nonspecific acid phosphatase precursor		Q92YF7
SMa1683		CDS	0.651322	0.322733	no	0.0643373	0.913007	no	3.5033	0.000512143	yes	2.91632	0.000512143	yes	I Small Molecule Metabolism	Arylsulfatase	K01130	Q92YF6
SMa1684		CDS	0.190929	0.743538	no	0.80415	0.040836	no	0.711365	0.0886574	no	1.32459	0.000512143	yes	VI.A Not classified regulator	Sensory histidine kinase		Q92YF5
SMa1686		CDS	0.707147	0.327343	no	0.953041	0.0456627	no	1.18358	0.0584493	no	1.42948	0.0091608	yes	VI.A Not classified regulator	Two-component response regulator		Q92YF4
SMa1688		CDS	0.961211	0.23814	no	0.200361	0.79842	no	1.44788	0.0655279	no	0.687026	0.302088	no		Two-component response regulator		Q92YF3
SMa1691		CDS	0.565737	0.236663	no	0.318782	0.523362	no	0.50016	0.310546	no	0.253206	0.631483	no		Cation transport ATPase	K03498	Q92YF2
SMa1696		CDS	0.186358	0.741172	no	0.369001	0.435253	no	1.78529	0.000512143	yes	1.96793	0.000512143	yes	VI.A Not classified regulator	Sensor histidine kinase		Q92YE9
SMa1697		CDS	-0.358041	0.467194	no	0.401924	0.382702	no	-1.26869	0.000512143	yes	-0.508727	0.253878	no	VI.C Hypothetical/Global homology	conserved hypothetical protein		Q92YE8
SMa1698	syrB1	CDS	-1.26896	0.0009592	yes	0.614595	0.136161	no	-1.06718	0.00354496	yes	0.816379	0.0395972	no	VI.A Not classified regulator	SyrB1 regulator	K07497	O33685
SMa1700		CDS	1.72423	0.298046	no	-0.788498	0.584337	no	1.63477	0.298091	no	-0.877964	0.53953	no		conserved hypothetical protein		Q92YE6
SMa1702		CDS	-0.470702	0.281847	no	0.352647	0.449016	no	-0.786816	0.0514096	no	0.0365328	0.94903	no		conserved hypothetical protein		O33684
SMa1704		CDS	0.355239	0.602134	no	-0.0677417	0.926421	no	0.824971	0.145426	no	0.401991	0.499339	no		conserved hypothetical protein		O33683
SMa1705		CDS	2.5986	0.0267962	no	-1.50964	0.00213505	yes	4.92579	0.00387636	yes	0.817562	0.200053	no	VI.A Not classified regulator	Transcriptional regulator,MucR family		O33682
SMa1706		CDS	-0.0987414	0.869244	no	0.0466077	0.935913	no	0.190727	0.72128	no	0.336076	0.482535	no		hypothetical protein		Q92YE5
SMa1711		CDS	-0.0363465	0.967402	no	0.0813665	0.919427	no	0.697301	0.273436	no	0.815014	0.193801	no		Arginase/agmatinase/formimionoglutamate hydrolase family protein	K01476	Q92YE3
SMa1715	ade3	CDS	-0.139126	0.820679	no	0.0904782	0.87689	no	0.539383	0.219525	no	0.768987	0.0575567	no		Adenine deaminase	K01486	Q92YE2
SMa1717		CDS	-0.134975	0.860929	no	-0.374563	0.606931	no	-0.159921	0.836995	no	-0.399509	0.562019	no		Permease	K06901	Q92YE1
SMa1718	ade4	CDS	-0.281023	0.605154	no	-0.314147	0.634186	no	-0.863532	0.0794931	no	-0.896656	0.0562051	no		Adenine deaminase	K01486	Q92YE0
SMa1720		CDS	-0.0188772	0.976429	no	0.069433	0.919039	no	-0.527448	0.258922	no	-0.439138	0.381816	no		Transcriptional regulator,LysR family		Q92YD9
SMa1724		CDS	-0.406106	0.556685	no	0.122742	0.878866	no	-0.26453	0.711971	no	0.264318	0.731462	no		Isochorismatase family protein		Q92YD7
SMa1725		CDS	0.575237	0.27249	no	0.196447	0.751471	no	0.382061	0.51113	no	0.00327056	0.993219	no		Transcriptional regulator		Q92YD6
SMa1726		CDS	0.672903	0.176826	no	0.643147	0.163791	no	0.185359	0.776359	no	0.155603	0.799861	no		Transcriptional regulator,TetR family	K02167	Q92YD5
SMa1727		CDS	0.630113	0.139788	no	0.407715	0.377289	no	-0.143156	0.810788	no	-0.365554	0.436626	no		alpha/beta hydrolase fold protein		Q92YD4
SMa1729	proX	CDS	0.666955	0.270129	no	-0.306333	0.596775	no	1.21269	0.0186123	no	0.239398	0.724118	no		Glycine betaine ABC transporter,periplasmic solute-binding protein	K02002	Q92YD3
SMa1731	betB2	CDS	-0.473113	0.522905	no	0.10558	0.873342	no	1.01759	0.0618971	no	1.59628	0.00661481	yes	I.A Amino acid biosynthesis	BetB2 betaine aldehyde dehydrogenase	K00130	Q92YD2
SMa1732		CDS	2.00809	0.142374	no	-0.138751	0.906477	no	2.17673	0.124927	no	0.0298847	0.979336	no		conserved hypothetical protein		Q92YD1
SMa1734		CDS	-0.703171	0.291421	no	-0.689492	0.206334	no	0.834464	0.130152	no	0.848144	0.173829	no		conserved hypothetical protein	K07045	Q92YD0
SMa1735		CDS	0.757484	0.104811	no	-0.154292	0.811219	no	0.448457	0.386809	no	-0.463319	0.369664	no		oxidoreductase		Q92YC9
SMa1736		CDS	0.212715	0.715854	no	0.202816	0.772017	no	-1.06106	0.0205916	no	-1.07096	0.019928	no		Transcriptional regulator,LysR family		Q92YC8
SMa1737		CDS	0.832209	0.399002	no	-0.349878	0.685876	no	1.59521	0.0782774	no	0.413122	0.642151	no		conserved hypothetical transmembrane protein		Q92YC7
SMa1740		CDS	1.01977	0.176105	no	-0.365778	0.698296	no	0.107136	0.918507	no	-1.27841	0.0828121	no		Siderophore-interacting protein		Q92YC6
SMa1741		CDS	1.1377	0.324301	no	-0.362032	0.869367	no	-0.583583	0.723942	no	-2.08331	0.123559	no		ABC transporter,ATP-binding protein,Fe3+-siderophore transport system	K23188	Q92YC5
SMa1742		CDS	1.31353	0.556146	no	0.0242655	0.878427	no	-0.165339	0.847256	no	-1.4546	0.498174	no		ABC transporter,permease,Fe3+-siderophore transport system	K23187	Q92YC4
SMa1745		CDS	0.725196	0.617112	no	0.274383	1	no	-1.69388	0.489636	no	-2.14469	0.192251	no		ABC transporter,permease,Fe3+-siderophore transport system	K23186	Q92YC3
SMa1746		CDS	1.39743	0.0865548	no	-0.537504	0.616127	no	0.371932	0.749576	no	-1.563	0.0406686	no		ABC transporter,periplasmic solute-binding protein,Fe3+-siderophore transport system	K25286	Q92YC2
SMa1747		CDS	1.1746	0.00513758	yes	0.524564	0.295471	no	-0.189934	0.767669	no	-0.839969	0.0441533	no	IV.D.5 incorporation metal ions	TonB-dependent siderophore receptor	K02014	Q92YC1
SMa1749		CDS	0.613882	0.150642	no	-0.319536	0.562676	no	-0.430417	0.368996	no	-1.36384	0.00137247	yes	VI.A Not classified regulator	putative transcriptional regulator		Q92YC0
SMa1750		CDS	0.536564	0.228087	no	0.423892	0.381754	no	0.868492	0.031826	no	0.75582	0.076799	no	VI.C Hypothetical/Global homology	conserved hypothetical protein		Q92YB9
SMa1751		CDS	-1.07639	0.01349	no	-0.422733	0.517817	no	-1.38454	0.00213505	yes	-0.730882	0.182855	no	IV.D Transport of small molecules	ABC transporter,permease	K02053	Q92YB8
SMa1753		CDS	-0.855711	0.237336	no	-0.00465166	0.995346	no	-0.676581	0.346067	no	0.174478	0.852411	no		ABC transporter,permease	K02054	Q92YB7
SMa1754		CDS	-0.791662	0.122383	no	-0.643176	0.340021	no	-1.17084	0.0261707	no	-1.02235	0.0785955	no	IV.D Transport of small molecules	ABC transporter,ATP-binding protein	K02052	Q92YB6
SMa1755		CDS	-0.864978	0.0316406	no	0.192932	0.724777	no	-1.49713	0.000512143	yes	-0.439222	0.324098	no	IV.D Transport of small molecules	ABC transporter,periplasmic solute-binding protein	K02055	Q92YB5
SMa1757		CDS	-1.15521	0.00137247	yes	-0.312612	0.613973	no	-1.79435	0.000512143	yes	-0.951751	0.038855	no	I.F.6 nitrogen fixation	short chain alcohol dehydrogenase-related dehydrogenase	K00059	Q92YB4
SMa1759		CDS	-0.67664	0.213542	no	-0.209851	0.791026	no	-0.383599	0.54199	no	0.0831894	0.920594	no		Transcriptional regulator,GntR family		Q92YB3
SMa1760		CDS	-0.669452	0.101083	no	0.0536461	0.930717	no	-1.41257	0.000512143	yes	-0.689474	0.0864114	no	I Small Molecule Metabolism	phosphotransferase		Q92YB2
SMa1761		CDS	-0.888488	0.0276009	no	0.160279	0.788457	no	-0.795263	0.0627853	no	0.253503	0.632489	no	I Small Molecule Metabolism	Aminotransferase		Q92YB1
SMa1765		CDS	0.308822	0.508156	no	-0.528357	0.326156	no	4.97713	0.000512143	yes	4.13995	0.000512143	yes	VI.C Hypothetical/Global homology	conserved hypothetical protein		Q92YB0
SMa1766		CDS	0.616345	0.151916	no	-0.17764	0.791634	no	4.44851	0.000512143	yes	3.65452	0.000512143	yes	VI.B Hypothetical/Partial homology	conserved hypothetical protein		Q92YA9
SMa1767		CDS	-0.380344	0.766791	no	-0.120944	0.875911	no	1.76207	0.0257488	no	2.02147	0.0336001	no		Hypothetical protein		Q92YA8
SMa1769		CDS	0.0423511	0.963487	no	0.0509287	0.93811	no	1.33471	0.0144694	no	1.34329	0.0115009	no		conserved hypothetical protein		Q92YA7
SMa1770		CDS	-0.0651559	0.941663	no	-0.394367	0.766721	no	1.75944	0.24909	no	1.43023	0.558331	no		Hypothetical protein		Q92YA6
SMa1776		CDS	-0.0261986	0.967665	no	0.275338	0.598457	no	-0.322734	0.517212	no	-0.0211966	0.972801	no		conserved hypothetical protein		Q92YA4
SMa1779		CDS	0.140097	0.943216	no	0.455632	0.720375	no	0.371104	0.808739	no	0.68664	0.64754	no		Hypothetical protein		Q92YA3
SMa1780		CDS	-0.167012	0.917413	no	0.0917114	0.926583	no	1.42971	0.13648	no	1.68843	0.105092	no		conserved hypothetical protein		Q92YA2
SMa1782		CDS	0.27366	0.656754	no	0.0109207	0.984038	no	0.327702	0.572392	no	0.0649625	0.923583	no		Transcriptional regulator,LysR family		Q92YA1
SMa1783		CDS	0.356728	0.829113	no	-0.683631	0.531095	no	1.193	0.294661	no	0.152637	0.918132	no		Hypothetical protein		Q92YA0
SMa1784		CDS	-0.82512	0.460749	no	0.145073	0.87383	no	1.06669	0.185619	no	2.03688	0.054401	no		conserved hypothetical protein		Q92Y99
SMa1787		CDS	0.146333	0.88651	no	0.252767	0.68184	no	1.07395	0.0754665	no	1.18038	0.0594498	no		transposase,fragment	K07487	Q92Y98
SMa1789	cyaI4	CDS	0.0365387	0.959962	no	-0.0950856	0.883257	no	0.930715	0.0420276	no	0.79909	0.0838537	no		CyaI4 adenylate/guanylate cyclase		Q92Y97
SMa1793		CDS	-0.977334	0.258988	no	-0.861741	0.0841952	no	2.01111	0.00176271	yes	2.12671	0.0117594	no	VI.C Hypothetical/Global homology	conserved hypothetical protein		Q92Y95
SMa1797		CDS	0.426512	0.599271	no	0.344083	0.529537	no	1.712	0.00573901	yes	1.62957	0.00137247	yes	VI.D Unknown	Hypothetical protein		Q92Y94
SMa1798	kup2	CDS	0.951973	0.0147269	no	0.292441	0.533354	no	0.812806	0.0394123	no	0.153274	0.777955	no		Kup2 Potassium uptake protein	K03549	Q92Y93
SMa1799		CDS	0	1	no	0	1	no	0	1	no	0	1	no		TRm211-2b transposase	K07494
SMa1801		CDS	0	1	no	0	1	no	0	1	no	0	1	no		Reverse transcriptase,maturase
SMa1803		CDS	0	1	no	0	1	no	0	1	no	0	1	no		TRm211-2a transposase	K07499
SMa1808		CDS	0.786259	0.164147	no	0.67813	0.109124	no	2.68802	0.000512143	yes	2.57989	0.000512143	yes	VI.D Unknown	Hypothetical protein		Q92Y91
SMa1809		CDS	0.347394	0.452496	no	0.951826	0.0301129	no	2.52936	0.000512143	yes	3.13379	0.000512143	yes	IV.G Protection responses	Non-heme haloperoxidase	K00433	Q92Y90
SMa1811		CDS	0.558181	0.209984	no	1.23655	0.00213505	yes	2.54518	0.000512143	yes	3.22355	0.000512143	yes	VI.C Hypothetical/Global homology	conserved hypothetical protein		Q92Y89
SMa1814		CDS	0.518457	0.312664	no	0.942944	0.0417138	no	2.35407	0.000512143	yes	2.77856	0.000512143	yes	I.I.4 carbon compounds	conserved hypothetical protein		Q92Y88
SMa1817		CDS	0.225564	0.870995	no	1.06135	0.414668	no	2.17138	0.0545706	no	3.00716	0.00213505	yes	VI.C Hypothetical/Global homology	conserved hypothetical protein		Q92Y87
SMa1819		CDS	0.349724	0.521582	no	0.965109	0.0418929	no	2.65105	0.000512143	yes	3.26644	0.000512143	yes	VI.C Hypothetical/Global homology	Conserved hypothetical protein		Q92Y86
SMa1820		CDS	0.678141	0.660418	no	0.425494	0.835449	no	2.61635	0.0417138	no	2.3637	0.105317	no		conserved hypothetical protein		Q92Y85
SMa1821		CDS	-0.136513	0.813623	no	0.294986	0.603897	no	2.88138	0.000512143	yes	3.31288	0.000512143	yes	I Small Molecule Metabolism	hydrolase		Q92Y84
SMa1822		CDS	0.00757723	0.991394	no	0.979488	0.0102114	no	1.91964	0.000512143	yes	2.89155	0.000512143	yes	VI.C Hypothetical/Global homology	conserved hypothetical protein		Q92Y83
SMa1823		CDS	0.333407	0.508137	no	0.406682	0.346398	no	0.775585	0.0479355	no	0.84886	0.0286812	no		Transcriptional regulator,AraC family		Q92Y82
SMa1825		CDS	0.404622	0.44363	no	0.576346	0.229922	no	0.670436	0.152808	no	0.842159	0.0584493	no		Transcriptional regulator,AraC family		Q92Y81
SMa1828		CDS	1.29505	0.39401	no	0.29437	0.899599	no	1.15945	0.576085	no	0.158774	0.929422	no		Transcriptional regulator,LysR family		Q92Y80
SMa1831		CDS	0.0661958	0.969334	no	0.53938	0.545392	no	1.2484	0.29063	no	1.72158	0.0819353	no		conserved hypothetical protein	K06999	Q92Y79
SMa1832		CDS	-0.78014	1	no	-0.394727	1	no	0.475673	1	no	0.861086	1	no		Hypothetical protein		Q92Y78
SMa1833		CDS	-0.466056	0.368287	no	0.367524	0.456679	no	0.283931	0.602786	no	1.11751	0.00861167	yes	I Small Molecule Metabolism	dehydrogenase		Q92Y77
SMa1835		CDS	0.226489	0.726765	no	0.420099	0.390488	no	0.293599	0.615998	no	0.487209	0.311255	no		conserved hypothetical protein		Q92Y76
SMa1836	argE	CDS	0.381206	0.680545	no	0.0737954	0.923494	no	1.36186	0.0470518	no	1.05445	0.0926333	no		ArgE acetylornithine deacetylase	K01438	Q92Y75
SMa1838		CDS	0.574655	1	no	-1.1906	0.0602249	no	2.8795	0.00544021	yes	1.11424	0.178623	no	I Small Molecule Metabolism	dehydrogenase	K12972	Q92Y74
SMa1840		CDS	0.893671	0.30558	no	0.377756	0.577698	no	1.83155	0.0269986	no	1.31564	0.0394123	no		conserved hypothetical protein	K06995	Q92Y73
SMa1844		CDS	-1.11861	1	no	-0.481496	1	no	1.78122	1	no	2.41833	1	no		aldehyde dehydrogenase,NAD(P)-dependent	K00128	Q92Y72
SMa1846		CDS	0.804018	1	no	-0.321004	0.650459	no	2.27753	0.0154085	no	1.15251	0.108935	no		dehydrogenase	K07246	Q92Y71
SMa1848	gabD5	CDS	0.501237	1	no	-0.281795	0.683887	no	2.2434	0.0112527	no	1.46037	0.0293228	no		GabD5 succinate semialdehyde dehdyrogenase	K00135	Q92Y70
SMa1850		CDS	-0.489997	0.416579	no	0.433706	0.382702	no	0.37388	0.502485	no	1.29758	0.00995897	yes	I Small Molecule Metabolism	oxidoreductase		Q92Y69
SMa1851		CDS	0.443982	0.541413	no	0.365947	0.558342	no	0.716624	0.242234	no	0.63859	0.269168	no		hydrolase	K01560	Q92Y68
SMa1853		CDS	-1.1395	0.343202	no	-0.74543	0.197336	no	2.12225	0.00544021	yes	2.51632	0.0490612	no	VI.C Hypothetical/Global homology	conserved hypothetical protein		Q92Y67
SMa1855		CDS	-0.4095	1	no	-0.029906	0.967481	no	2.03123	0.0107427	no	2.41083	0.326083	no		Aminotransferase		Q92Y66
SMa1857		CDS	0.191203	0.800612	no	-0.0888883	0.888092	no	1.4171	0.00452512	yes	1.13701	0.0149651	no	I Small Molecule Metabolism	hydrolase	K07025	Q92Y65
SMa1860		CDS	1.192	0.00137247	yes	0.103457	0.859983	no	1.4185	0.000512143	yes	0.329961	0.48401	no	IV.D Transport of small molecules	ABC transporter,periplasmic solute-binding protein	K02035	Q92Y64
SMa1862		CDS	1.04667	0.338706	no	-0.724855	0.48285	no	2.10093	0.0343504	no	0.329404	0.790444	no		ABC transporter permease	K02033	Q92Y63
SMa1863		CDS	0.409845	0.850911	no	0.195173	0.912837	no	1.09204	0.474662	no	0.87737	0.619243	no		ABC transporter,permease	K02034	Q92Y62
SMa1864		CDS	0.438059	0.472432	no	0.259529	0.703253	no	1.09487	0.0430852	no	0.91634	0.0665185	no		ABC transporter,ATP-binding protein	K02031	Q92Y61
SMa1867		CDS	-0.560011	0.368217	no	0.595876	0.231914	no	-0.283547	0.65385	no	0.872341	0.114626	no		Transcriptional regulator,AsnC/Lrp family		Q92Y60
SMa1869		CDS	-0.605652	1	no	0.0444397	0.962538	no	0.816103	1	no	1.46619	0.125411	no		amino acid oxidase		Q92Y59
SMa1871		CDS	-0.336191	0.903826	no	-0.719834	0.564749	no	1.75852	0.335182	no	1.37488	0.413988	no		Putative ornithine cyclodeaminase	K19244	P58339
SMa1872		CDS	-0.133915	0.846902	no	0.11643	0.87987	no	-0.27012	0.685493	no	-0.0197748	0.975815	no		Threonine dehydratase	K01754	Q92Y58
SMa1874		CDS	1.66312	0.204714	no	-0.273734	0.886115	no	0.957518	0.616446	no	-0.979337	0.356451	no		Hypothetical protein		Q92Y57
SMa1875		CDS	-0.188686	0.784377	no	0.19419	0.737283	no	0.622517	0.190602	no	1.00539	0.0282471	no		reverse transcriptase		Q92Y56
SMa1878		CDS	#NAME?	0.395004	no	-0.522331	0.886349	no	0.60275	0.740081	no	inf	0.426838	no		transposase,fragment	K07493	Q92Y55
SMa1881		CDS	0.0956516	0.898387	no	-0.039867	0.949475	no	1.44115	0.00176271	yes	1.30563	0.00482954	yes	VI.D Unknown	Hypothetical protein		Q92Y54
SMa1882		CDS	0.298148	1	no	-1.47333	0.129047	no	2.56686	0.0766683	no	0.795387	1	no		Transcriptional regulator		Q92Y53
SMa1884		CDS	0.00876331	1	no	-0.69312	0.160709	no	1.20628	0.0122773	no	0.504392	0.471839	no		Cation/multidrug efflux protein		Q92Y52
SMa1885		CDS	1.10603	0.502485	no	-0.22239	1	no	0.66374	1	no	-0.66468	0.724031	no		HlyD-family protein		Q92Y51
SMa1887		CDS	0.641909	0.47122	no	-0.169238	0.885217	no	0.489005	0.619299	no	-0.322142	0.748421	no		Transcriptional regulator	K16137	Q92Y50
SMa1890		CDS	0.504334	0.613049	no	-0.221697	0.850148	no	0.162656	0.889776	no	-0.563375	0.54839	no		hypothetical protein		Q92Y49
SMa1891		CDS	0.3264	0.858864	no	0.316537	0.921454	no	-0.977633	0.739354	no	-0.987496	0.625303	no		hypothetical protein		Q92Y48
SMa1893		CDS	-0.413541	0.489636	no	-0.143103	0.857018	no	-0.593956	0.277407	no	-0.323518	0.643379	no		Transcriptional regulator,LysR family		Q92Y47
SMa1894	msrB2	CDS	-0.529021	0.345741	no	0.267885	0.613107	no	0.167135	0.787757	no	0.964041	0.0511044	no		Peptide methionine sulfoxide reductase	K07305	Q92Y46
SMa1896	msrA3	CDS	-0.331056	0.582066	no	0.0446992	0.943827	no	0.429707	0.404534	no	0.805462	0.0864114	no		Peptide methionine sulfoxide reductase	K07304	Q92Y45
SMa1898		CDS	-0.276295	0.737517	no	0.225398	0.728676	no	0.708231	0.217938	no	1.20992	0.0411981	no		conserved hypothetical protein		Q92Y44
SMa1900		CDS	0.516268	1	no	-1.35272	0.28628	no	1.91088	0.173108	no	0.041891	1	no		Hypothetical protein		Q92Y43
SMa1902		CDS	0.205955	0.878829	no	-0.420402	0.607785	no	1.48862	0.0883993	no	0.862261	0.318728	no		Hypothetical protein		Q92Y42
SMa1903		CDS	0.481597	0.52017	no	-0.441829	0.474431	no	1.1153	0.0646464	no	0.191876	0.823331	no		serine protease		Q92Y41
SMa1905	mrcB	CDS	-0.0932935	0.87312	no	0.258989	0.600814	no	-0.185859	0.730327	no	0.166424	0.76244	no		MrcB penicillin binding protein B		Q92Y40
SMa1907		CDS	-0.125532	0.888563	no	0.451273	0.48497	no	0.0179192	0.985492	no	0.594724	0.349073	no		Hypothetical protein		Q92Y39
SMa1910		CDS	0.871344	0.41146	no	-0.876358	0.199092	no	2.31345	0.0259618	no	0.565751	0.524439	no		conserved hypothetical protein		Q92Y38
SMa1913	nhaA	CDS	0.172314	0.855559	no	0.453342	0.429134	no	0.829973	0.184284	no	1.111	0.0520611	no		Na+/H+ antiporter	K03313	Q92Y37
SMa1916		CDS	0.716138	0.393431	no	-0.432399	0.431812	no	2.15274	0.00452512	yes	1.0042	0.109077	no	IV.D Transport of small molecules	Permease		Q92Y36
SMa1917		CDS	0.979525	0.370747	no	-0.08535	0.934842	no	1.51494	0.148655	no	0.450065	0.631092	no		conserved hypothetical protein		Q92Y35
SMa1918		CDS	0.732054	0.408441	no	0.195807	0.796416	no	1.91911	0.01349	no	1.38287	0.0324224	no		conserved hypothetical protein		Q92Y34
SMa1919		CDS	-0.141205	0.932872	no	-0.0110083	0.990072	no	0.443876	0.796155	no	0.574073	0.765807	no		Hypothetical protein		Q92Y33
SMa1921		CDS	-0.414849	0.405	no	0.582612	0.162459	no	1.03711	0.00861167	yes	2.03457	0.000512143	yes	VI.D Unknown	Hypothetical protein		Q92Y32
SMa1924		CDS	-0.160599	0.766721	no	0.388948	0.404608	no	0.372235	0.41558	no	0.921782	0.012533	no		Conserved hypothetical protein		Q92Y31
SMa1927		CDS	-0.984181	0.00832418	yes	0.0251887	0.966007	no	-0.395577	0.386768	no	0.613793	0.13674	no	VI.C Hypothetical/Global similarity	Conserved hypothetical protein		Q92Y30
SMa1929		CDS	0.192696	0.753179	no	-0.212509	0.793666	no	-1.19244	0.0168251	no	-1.59764	0.00420562	yes	VI.C Hypothetical/Global homology	conserved hypothetical protein		Q92Y29
SMa1933		CDS	-0.25492	0.685475	no	0.736332	0.0803157	no	0.454447	0.383564	no	1.4457	0.0009592	yes	VI.A Not classified regulator	Transcriptional regulator,LysR family		Q92Y28
SMa1935	wrbA3	CDS	-0.645438	0.622811	no	-0.247586	0.791695	no	0.83421	0.281564	no	1.23206	0.350397	no		Putative flavoprotein	K03809	Q92Y27
SMa1937		CDS	-0.2143	0.850164	no	-0.0636032	0.950566	no	0.430459	0.643727	no	0.581156	0.550125	no		Membrane protein		Q92Y26
SMa1939		CDS	0.161982	0.795257	no	0.347718	0.45365	no	0.795912	0.0586125	no	0.981648	0.0109964	no		oxidoreductase	K05712	Q92Y25
SMa1943		CDS	0.259381	0.745368	no	0.843734	0.134768	no	-0.180316	0.8332	no	0.404038	0.539567	no		hypothetical protein		Q92Y24
SMa1945		CDS	-0.476805	0.59546	no	-1.04501	0.127262	no	0.853008	0.229869	no	0.284799	0.773235	no		Hypothetical protein		Q92Y23
SMa1948		CDS	-0.0123049	0.987407	no	0.33604	0.505314	no	1.50444	0.00602255	yes	1.85278	0.2596	no	VI.A Not classified regulator	Transcriptional regulator,CAP/Crp family		Q92Y22
SMa1951		CDS	1.34435	0.246867	no	0.222556	0.873195	no	0.70878	0.613844	no	-0.413019	0.722303	no		Hypothetical protein		Q92Y21
SMa1952		CDS	0.103845	0.866826	no	-0.0423269	0.943382	no	0.50478	0.262069	no	0.358608	0.452737	no		Beta-lactamase	K17836	Q92Y20
SMa1953		CDS	-0.168299	0.870467	no	-1.51184	0.0246989	no	1.15696	0.0803157	no	-0.186578	0.856778	no		conserved hypothetical protein	K17836	Q92Y19
SMa1954		CDS	0.0570873	0.94518	no	-0.580467	0.41637	no	-0.172579	0.837394	no	-0.810133	0.200228	no		Transcriptional regulator,LysR family		Q92Y18
SMa1956		CDS	0.328863	0.556438	no	0.142263	0.812033	no	0.4472	0.388834	no	0.2606	0.631328	no		conserved hypothetical protein		Q92Y17
SMa1957		CDS	-0.732249	0.34075	no	-0.184131	0.837186	no	-0.263279	0.746423	no	0.28484	0.763897	no		conserved hypothetical protein		Q92Y16
SMa1959		CDS	0.22335	0.785144	no	-0.622606	0.203258	no	1.35975	0.00995897	yes	0.513793	0.395699	no	VI.C Hypothetical/Global homology	conserved hypothetical protein		Q92Y15
SMa1960		CDS	0.176117	0.790092	no	0.462866	0.332949	no	0.427802	0.425142	no	0.714551	0.108669	no		Conserved hypothetical protein		Q92Y14
SMa1961		CDS	-0.240161	0.651469	no	1.21505	0.00137247	yes	1.32884	0.000512143	yes	2.78405	0.000512143	yes	I.I.4 carbon compounds	polyhydroxybutyrate depolymerase		Q92Y13
SMa1963		CDS	-0.387612	0.556755	no	0.0699324	0.910757	no	0.88944	0.0604171	no	1.34698	0.00749637	yes	I Small Molecule Metabolism	O-Methyltransferase		Q92Y12
SMa1965		CDS	0.336951	1	no	-0.949953	0.352795	no	1.9802	0.122168	no	0.693301	0.629347	no		Hypothetical protein		Q92Y11
SMa1966		CDS	-0.0251655	0.96711	no	0.155522	0.796106	no	-0.866871	0.031826	no	-0.686183	0.0971134	no		Transcriptional regulator,LysR family		Q92Y10
SMa1967		CDS	-0.791616	0.573641	no	-1.2867	0.138074	no	1.31583	0.153945	no	0.820738	0.532035	no		hypothetical protein		Q92Y09
SMa1968		CDS	0.180508	0.852631	no	-0.233822	0.69719	no	1.83914	0.00137247	yes	1.42481	0.0142322	no	I Small Molecule Metabolism	amidotransferase		Q92Y08
SMa1969		CDS	0.684303	0.2994	no	0.188011	0.806401	no	0.575959	0.385426	no	0.0796667	0.92063	no		amidotransferase		Q92Y07
SMa1971		CDS	-0.283668	0.861677	no	0.390132	0.714782	no	0.591683	0.615711	no	1.26548	0.223277	no		conserved hypothetical protein		Q92Y06
SMa1973		CDS	1.29048	0.652477	no	0.220085	0.924701	no	1.3653	0.645628	no	0.294905	0.896728	no		Hypothetical protein		Q92Y05
SMa1974		CDS	0.0853938	0.915657	no	-0.128866	0.849727	no	0.629856	0.23814	no	0.415596	0.477224	no		Hypothetical protein		Q92Y04
SMa1976		CDS	-0.303919	0.653262	no	0.142385	0.814453	no	0.848986	0.0826887	no	1.29529	0.00661481	yes	I Small Molecule Metabolism	epimerase/aldolase		Q92Y03
SMa1978		CDS	-0.138017	0.869827	no	0.496002	0.35688	no	0.205127	0.776503	no	0.839146	0.114508	no		hydrolase	K01560	Q92Y02
SMa1979		CDS	0.313101	0.653507	no	0.451347	0.460808	no	-0.0246217	0.973345	no	0.113625	0.881742	no		Transcriptional regulator,LysR family		Q92Y01
SMa1985		CDS	0.48587	0.56499	no	-1.06392	0.0761779	no	1.57992	0.0166053	no	0.0301248	0.972854	no	I Small Molecule Metabolism	epimerase		Q92Y00
SMa1987		CDS	-0.195409	0.762916	no	0.629221	0.275199	no	-1.00504	0.0479355	no	-0.18041	0.791695	no		Transcriptional regulator,LysR family		Q92XZ9
SMa1990		CDS	0.219089	0.692941	no	0.715832	0.0913193	no	0.200481	0.723505	no	0.697225	0.105938	no		Conserved hypothetical protein,HicB family		Q92XZ7
SMa1993		CDS	0.105593	0.969516	no	0.0499465	0.981441	no	0.414862	0.883002	no	0.359215	0.89027	no		hydrolase		Q92XZ6
SMa1995		CDS	1.18056	0.215455	no	-1.0689	1	no	1.8238	1	no	-0.425655	0.648384	no		ABC transporter,permease	K10440	Q92XZ5
SMa1996		CDS	1.4364	0.242817	no	-0.68783	1	no	1.34056	1	no	-0.783669	0.499339	no		ABC transporter,permease	K10440	Q92XZ4
SMa1998		CDS	0.972686	0.222531	no	-1.17785	0.0618971	no	1.74574	0.0194881	no	-0.404791	0.63845	no		ABC transporter,ATP-binding protein	K10441	Q92XZ3
SMa2000		CDS	0.610142	0.333556	no	-1.91857	0.0299403	no	0.373419	0.639513	no	-2.15529	0.0175095	no	IV.D Transport of small molecules	ABC transporter,periplasmic solute-binding protein	K10439	Q92XZ2
SMa2002		CDS	-1.04544	0.00720208	yes	0.458266	0.418238	no	-1.58666	0.0009592	yes	-0.082951	0.904216	no	I Small Molecule Metabolism	hydrolase		Q92XZ1
SMa2004		CDS	-0.651728	0.152403	no	0.101213	0.877282	no	-0.782808	0.0637692	no	-0.0298673	0.963673	no		Transcriptional regulator,ROK family		Q92XZ0
SMa2008		CDS	-0.31142	0.604553	no	0.675608	0.289878	no	-1.11926	0.0554032	no	-0.132231	0.858354	no	VI.A Not classified regulator	Transcriptional regulator,TetR family		Q92XY9
SMa2009		CDS	0.477924	0.653531	no	-0.249613	0.766165	no	1.86549	0.0112527	no	1.13796	0.149457	no	VI.C Hypothetical/Global homology	conserved hypothetical protein	K04750	Q92XY8
SMa2011		CDS	0.6127	0.715835	no	-0.18336	0.880988	no	1.88193	0.0624773	no	1.08587	0.421549	no		Hypothetical protein		Q92XY7
SMa2012		CDS	0.209599	0.745451	no	-0.730054	0.085363	no	1.48718	0.00137247	yes	0.547529	0.259234	no	VI.C Hypothetical/Global homology	conserved hypothetical protein		Q92XY6
SMa2014		CDS	-0.26547	0.931427	no	-0.663966	0.654949	no	0.478811	0.821724	no	0.0803154	0.973501	no		hypothetical protein		Q92XY5
SMa2015		CDS	-0.328978	0.619299	no	0.0940231	0.943353	no	-2.45819	0.00602255	yes	-2.03519	0.020802	no	VI.A Not classified regulator	hypothetical protein		Q92XY4
SMa2019		CDS	0.336751	0.497741	no	0.469116	0.402877	no	-1.22496	0.00285916	yes	-1.09259	0.0109964	no	VI.B Hypothetical/Partial homology	hypothetical protein		Q92XY3
SMa2020		CDS	-0.551437	0.186739	no	0.853616	0.031826	no	-1.01037	0.00777209	yes	0.39468	0.388329	no	VI.A Not classified regulator	Transcriptional regulator	K23775	Q92XY2
SMa2023		CDS	-0.378045	0.56033	no	0.346804	0.581666	no	-0.238796	0.726919	no	0.486053	0.427674	no		Conserved hypothetical protein		Q92XY1
SMa2025		CDS	-0.147203	0.822988	no	-0.0112863	0.989302	no	-0.719545	0.164931	no	-0.583628	0.255951	no		oxidoreductase	K00108	Q92XY0
SMa2027		CDS	-0.531137	0.395798	no	0.223029	0.701576	no	0.403242	0.467387	no	1.15741	0.031826	no		Transcriptional regulator,LysR family		Q92XX9
SMa2029		CDS	-0.0252621	0.982274	no	0.0515513	0.953128	no	0.369259	0.641716	no	0.446072	0.617442	no		Amidohydrolase		Q92XX8
SMa2031		CDS	0.127774	0.950994	no	0.0315304	0.984038	no	0.417236	0.79359	no	0.320992	0.860514	no		Hypothetical protein		Q92XX7
SMa2032		CDS	-1.15142	0.800059	no	1.22451	0.74902	no	-1.08942	0.804195	no	1.28652	0.732696	no		Hypothetical protein		Q92XX6
SMa2033		CDS	-0.114496	0.894565	no	0.760806	0.0841952	no	0.601486	0.277407	no	1.47679	0.00544021	yes	VI.C Hypothetical/Global homology	Transglycosylase		Q92XX5
SMa2034		CDS	-0.756413	0.0653883	no	-0.403387	0.391632	no	0.704872	0.0917889	no	1.0579	0.00544021	yes	VI.C Hypothetical/Global homology	conserved hypothetical protein	K03636	Q92XX4
SMa2037		CDS	-0.854593	0.109511	no	0.176561	0.817063	no	-0.256273	0.721682	no	0.774881	0.14729	no		Oxidoreductase		Q92XX3
SMa2041		CDS	-0.77437	0.493466	no	-0.103999	0.94734	no	-0.0798399	0.956772	no	0.590531	0.638424	no		Oxidoreductase		Q92XX2
SMa2043		CDS	-0.693656	0.651887	no	0.540414	0.703357	no	-0.562024	0.691952	no	0.672047	0.66818	no		TRm211-2a transposase	K07499	Q92XX1
SMa2045		CDS	0	1	no	0	1	no	0	1	no	0	1	no		TRm211-2b transposase	K07494
SMa2047		CDS	0	1	no	0	1	no	0	1	no	0	1	no		TRm24 transposase	K07482
SMa2049		CDS	0.146547	0.874535	no	-0.121113	0.87572	no	0.859968	0.154932	no	0.592308	0.367105	no		conserved hypothetical protein	K02529	Q92XX0
SMa2051		CDS	0.101252	0.919656	no	-1.47287	0.0301129	no	1.17702	0.0660637	no	-0.397105	0.653116	no		desaturase		Q92XW9
SMa2053		CDS	-1.28417	0.74052	no	-0.881564	0.831517	no	0.327575	0.920524	no	0.730181	1	no		MocE-like protein	K05710	Q92XW8
SMa2055		CDS	0.246438	0.837195	no	-1.09348	0.298968	no	0.713563	0.489461	no	-0.626359	0.575902	no		hypothetical protein		Q92XW7
SMa2057		CDS	0.0169295	0.98346	no	0.355894	0.650385	no	0.521058	0.52772	no	0.860022	0.249518	no		hypothetical protein		Q92XW6
SMa2059		CDS	-0.220461	0.868095	no	-0.653104	0.287598	no	2.12157	0.00749637	yes	1.68893	0.0425804	no	VI.D Unknown	hypothetical protein		Q92XW5
SMa2061		CDS	1.07768	0.118812	no	-1.56944	0.000512143	yes	4.97164	0.000512143	yes	2.32451	0.000512143	yes	VI.C Hypothetical/Global homology	conserved hypothetical protein	K08482	Q92XW4
SMa2063		CDS	0.327497	1	no	-1.17993	0.00320928	yes	3.81571	0.000512143	yes	2.30828	0.00861167	yes	VI.A Not classified regulator	Sensor histidine kinase		Q92XW3
SMa2065		CDS	-1.00933	0.379464	no	-0.718119	0.316048	no	1.44839	0.0652284	no	1.7396	0.117417	no		conserved hypothetical protein		Q92XW2
SMa2067	cysA1	CDS	-0.251805	0.692941	no	0.330328	0.495012	no	0.91001	0.0338001	no	1.49214	0.000512143	yes	IV.D.1 anions	Sulfate/thiosulfate import ATP-binding protein	K02045	Q92XW1
SMa2069	cysP1	CDS	-0.39315	0.449624	no	0.395781	0.391392	no	1.73413	0.000512143	yes	2.52306	0.000512143	yes	IV.D.1 anions	Bacterial extracellular solute-binding protein,family 1	K02048	Q92XW0
SMa2071		CDS	1.50244	0.502998	no	-2.76982	0.0154085	no	6.07664	0.00602255	yes	1.80438	0.432056	no	VI.D Unknown	Hypothetical protein		Q92XV9
SMa2073		CDS	2.21579	0.00387636	yes	-0.489098	0.501253	no	1.25487	0.0841135	no	-1.45001	0.0120175	no	VI.C Hypothetical/Global homology	conserved hypothetical protein		Q92XV8
SMa2075		CDS	3.51248	0.000512143	yes	-0.422211	0.529607	no	1.29565	0.0522402	no	-2.63904	0.000512143	yes	IV.D Transport of small molecules	ABC transporter,periplasmic solute-binding protein	K02035	Q92XV7
SMa2077		CDS	1.05321	0.0231873	no	0.00807614	0.989053	no	-0.30554	0.661021	no	-1.35068	0.00832418	yes	I Small Molecule Metabolism	Oxidoreductase	K05882	Q92XV6
SMa2079		CDS	1.52984	0.25297	no	-1.53384	1	no	1.78809	1	no	-1.27559	0.402271	no		ABC transporter,ATP-binding protein	K02032	Q92XV5
SMa2081		CDS	1.79964	0.362052	no	-1.51852	1	no	2.50296	1	no	-0.815194	0.713268	no		ABC transporter,ATP-binding protein	K02031	Q92XV4
SMa2083		CDS	2.15313	0.308869	no	0.556238	1	no	1.05585	1	no	-0.541042	0.691678	no		ABC transporter,permease	K02034	Q92XV3
SMa2085		CDS	1.12298	0.478489	no	-1.4432	1	no	1.55839	1	no	-1.00779	0.485772	no	IV.D Transport of small molecules	ABC transporter,permease	K02033	Q92XV2
SMa2087		CDS	0.140549	0.897683	no	-1.07383	1	no	0.36258	0.719108	no	-0.851797	0.332949	no		Desulfurization enzyme		Q92XV1
SMa2089		CDS	1.74957	0.415615	no	-1.47924	0.475165	no	1.29612	0.571497	no	-1.93269	0.337393	no		Putative acyl-CoA dehydrogenase/oxidase,N-terminal		Q92XV0
SMa2091		CDS	0.891302	0.385121	no	-0.261249	1	no	0.202224	1	no	-0.950327	0.341379	no		Putative acyl-CoA dehydrogenase/oxidase,middle and C-terminal		Q92XU9
SMa2093		CDS	1.13752	0.486659	no	-0.453473	1	no	1.24813	1	no	-0.34286	0.81802	no		Desulfurization enzyme		Q92XU8
SMa2095		CDS	0.364427	1	no	-1.35656	0.337827	no	1.62842	0.253153	no	-0.0925734	1	no		conserved hypothetical protein		Q92XU7
SMa2097		CDS	0.446644	0.672429	no	-0.235653	1	no	0.314018	1	no	-0.368279	0.743654	no		oxidoreductase		Q92XU6
SMa2099		CDS	0.132789	0.919427	no	0.0148386	0.988403	no	0.0762312	0.928498	no	-0.0417194	0.973345	no		NAD-dependent epimerase/dehydratase	K07118	Q92XU5
SMa2101		CDS	0.658905	0.212932	no	-0.215427	0.741958	no	0.473186	0.418959	no	-0.401146	0.462463	no		Nitrilotriacetate monooxygenase component A		Q92XU4
SMa2103		CDS	0.736111	0.400009	no	-0.41877	0.492289	no	2.25835	0.00320928	yes	1.10347	0.0849211	no	I Small Molecule Metabolism	oxidoreductase		Q92XU3
SMa2105		CDS	0.268504	0.732381	no	0.408323	0.571463	no	-0.534215	0.428485	no	-0.394396	0.584933	no		conserved hypothetical protein		Q92XU2
SMa2107		CDS	0.331882	0.68492	no	0.802431	0.227805	no	-0.822018	0.230187	no	-0.351469	0.650114	no		Transcriptional regulator,LysR family		Q92XU1
SMa2109		CDS	-0.131305	0.868452	no	-0.285007	0.590337	no	1.38842	0.00387636	yes	1.23472	0.0091608	yes	VI.C Hypothetical/Global homology	conserved hypothetical protein		Q92XU0
SMa2111		CDS	0.462382	0.358004	no	0.206426	0.71925	no	-0.104779	0.877233	no	-0.360735	0.482157	no		hypothetical protein		Q92XT9
SMa2113	adhC2	CDS	-0.0201216	0.978725	no	0.119648	0.855485	no	0.525238	0.321321	no	0.665007	0.196777	no		AdhC2 glutathione-dependent dehydrogenase	K00121	Q92XT8
SMa2115	gst13	CDS	1.14646	0.0829669	no	0.600205	0.350397	no	0.260181	0.767998	no	-0.28607	0.705002	no		Gst13 glutathione S-transferase	K00799	Q7D4I7
SMa2117		CDS	-0.235095	0.677071	no	0.337513	0.50457	no	-0.163384	0.778227	no	0.409225	0.423442	no		oxidoreductase		Q92XT7
SMa2119		CDS	0.602801	0.507904	no	-0.43892	0.544493	no	1.32629	0.0735821	no	0.284571	0.758062	no		conserved hypothetical protein		Q92XT6
SMa2121		CDS	0.548588	0.508707	no	-0.554289	0.522945	no	0.555529	0.513929	no	-0.547348	0.518045	no		conserved hypothetical protein		Q92XT5
SMa2123		CDS	0.0864647	0.94734	no	-0.0694382	0.949996	no	0.824132	0.350922	no	0.668229	0.523362	no		ABC transporter,permease	K23536	Q92XT4
SMa2125		CDS	-0.611336	0.738827	no	-0.0798128	0.946518	no	1.07649	0.330861	no	1.60802	0.333824	no		ABC transporter,permease	K23535	Q92XT3
SMa2127		CDS	1.54912	0.0269986	no	-0.484067	0.537767	no	1.27458	0.0709366	no	-0.75861	0.290123	no		ABC transporter,ATP-binding protein	K23537	Q92XT2
SMa2129		CDS	1.16288	0.0592815	no	-0.534525	0.4055	no	0.907454	0.149822	no	-0.789954	0.180535	no		conserved hypothetical protein	K07335	Q92XT1
SMa2131		CDS	-0.0398563	1	no	-0.309251	0.739822	no	1.18717	0.197786	no	0.917776	0.588328	no		conserved hypothetical protein		Q92XT0
SMa2133		CDS	0.485443	0.388329	no	0.339752	0.493553	no	1.29403	0.00573901	yes	1.14834	0.00602255	yes	VI.A Not classified regulator	hypothetical protein		Q92XS9
SMa2135	glyA2	CDS	0.119218	0.871027	no	0.400612	0.410938	no	0.819962	0.0825493	no	1.10136	0.0104758	no		GlyA2 serine hydroxymethyltransferase	K00600	Q92XS8
SMa2137		CDS	-0.207272	0.875726	no	-0.743666	0.293608	no	1.75826	0.0188099	no	1.22187	0.192362	no		dehydrogenase	K00015, K00050, K00090	Q92XS7
SMa2139	sgaA	CDS	0.139855	0.917158	no	-0.766218	0.41116	no	1.14937	0.181959	no	0.243297	0.85687	no		SgaA serine-glyoxylate aminotransferase (SGAT)	K00830	Q92XS6
SMa2141	purU3	CDS	1.36618	0.293965	no	-1.90576	0.0470518	no	2.60068	0.0343504	no	-0.671255	0.580312	no		formyltetrahydrofolate deformylase	K01433	Q92XS5
SMa2143	metF	CDS	-0.43826	0.799464	no	-0.850563	0.400896	no	1.34886	0.188837	no	0.936555	0.50457	no		5,1-methylenetetrahydrofolate reductase	K00297	Q92XS4
SMa2145		CDS	0.530709	1	no	-0.705208	0.368461	no	1.2734	0.118727	no	0.0374795	1	no		aminomethyltransferase	K00605	Q92XS3
SMa2151		CDS	-0.00703537	0.994089	no	0.40605	0.601594	no	-0.427457	0.585449	no	-0.0143712	0.986111	no		putative DNA-binding protein	K07726	Q92XS1
SMa2157		CDS	-0.0487503	1	no	0.0348248	0.974686	no	1.70036	0.341924	no	1.78393	0.451858	no		oxidoreductase		Q92XR9
SMa2159		CDS	0.188953	0.895719	no	1.44137	0.264512	no	-1.22858	0.318029	no	0.0238374	0.985586	no		conserved hypothetical protein		Q92XR8
SMa2163		CDS	0.66954	0.394387	no	-0.0677581	0.926552	no	1.74085	0.0109964	no	1.00355	0.0843407	no		Transcriptional regulator,AraC family		Q92XR6
SMa2165		CDS	0.612358	0.504698	no	-0.671348	0.232244	no	2.48229	0.00213505	yes	1.19859	0.0652284	no	I Small Molecule Metabolism	short chain alcohol dehydrogenase-related dehydrogenase		Q92XR5
SMa2167		CDS	0.604544	0.152008	no	0.431736	0.33124	no	0.755262	0.0554032	no	0.582454	0.166439	no		conserved hypothetical protein		Q92XR4
SMa2168			-1.259	0.499339	no	-0.706021	0.529607	no	1.64996	0.157514	no	2.20294	0.2284	no			K14230
SMa2169		CDS	0.921853	0.24909	no	-0.889431	0.086776	no	2.47377	0.00137247	yes	0.662487	0.345653	no	VI.D Unknown	hypothetical protein		Q92XR3
SMa2171		CDS	0	1	no	0	1	no	0	1	no	0	1	no		Transposase	K07484	Q92XR2
SMa2175		CDS	0	1	no	0	1	no	0	1	no	0	1	no		Integrase/recombinase
SMa2187		CDS	0	1	no	0	1	no	0	1	no	0	1	no		Integrase/recombinase
SMa2189		CDS	0	1	no	0	1	no	0	1	no	0	1	no		Integrase/recombinase
SMa2191		CDS	0	1	no	0	1	no	0	1	no	0	1	no		transposase,fragment	K07483	Q92XR1
SMa2193		CDS	0.565648	0.17621	no	0.295586	0.535072	no	0.545557	0.189772	no	0.275495	0.568597	no		Oxidoreductase		Q92XR0
SMa2195		CDS	0.429944	0.439799	no	0.814306	0.0919356	no	-0.170529	0.816325	no	0.213833	0.721027	no		ABC transporter,ATP-binding protein	K02028	Q92XQ9
SMa2197		CDS	0.356085	0.480342	no	-0.716186	0.0790029	no	1.19837	0.00320928	yes	0.1261	0.832989	no	IV.D Transport of small molecules	ABC transporter,permease	K02029	Q92XQ8
SMa2199		CDS	-0.61145	0.19874	no	-0.00299263	0.994089	no	-0.0472079	0.942326	no	0.56125	0.252215	no		ABC transporter,periplasmic solute-binding protein	K02030	Q92XQ7
SMa2201		CDS	-1.16766	0.155733	no	-0.0144715	0.977323	no	-1.00898	0.222011	no	0.144206	0.912705	no		conserved hypothetical protein		Q92XQ6
SMa2203		CDS	-0.157963	0.857958	no	0.0954371	0.911983	no	0.524259	0.467194	no	0.777659	0.179632	no		ABC transporter,permease	K02053	Q92XQ5
SMa2205		CDS	-0.407164	0.657436	no	-0.694243	0.407347	no	0.539774	0.509744	no	0.252696	0.81747	no		ABC transporter,permease	K02054	Q92XQ4
SMa2207		CDS	-0.997619	0.0822229	no	-0.0621495	0.942963	no	-0.68706	0.230852	no	0.248409	0.766247	no		ABC transporter,ATP-binding protein	K02052	Q92XQ3
SMa2209		CDS	-1.40156	0.00573901	yes	-0.637851	0.290955	no	-0.818771	0.103408	no	-0.0550577	0.947339	no	IV.D Transport of small molecules	ABC transporter,periplasmic solute-binding protein	K02055	Q92XQ2
SMa2211		CDS	-0.320451	0.523086	no	0.0664604	0.924838	no	-1.0424	0.0139887	no	-0.655492	0.146456	no		Thiamine pyrophosphate-requiring protein	K01652	Q92XQ1
SMa2213		CDS	-0.382969	0.452255	no	-0.33281	0.612459	no	-0.876086	0.073111	no	-0.825926	0.0913193	no		aldehyde dehydrogenase,NAD(P)-dependent	K23463	Q92XQ0
SMa2215		CDS	-0.203425	0.772345	no	0.736313	0.235799	no	-1.19129	0.0345566	no	-0.251549	0.715854	no	VI.A Not classified regulator	Transcriptional regulator,GntR family	K05836	Q92XP9
SMa2217		CDS	-0.327132	0.525658	no	0.289268	0.594814	no	-0.299127	0.576192	no	0.317273	0.541039	no		decarboxylase		Q92XP8
SMa2219		CDS	-0.470632	0.775775	no	-0.678035	0.549696	no	0.0658327	0.96151	no	-0.14157	0.93625	no		decarboxylase	K03186	Q92XP7
SMa2221		CDS	-0.238141	0.888139	no	0.575797	0.842608	no	-1.63946	0.489878	no	-0.825526	0.627062	no		conserved hypothetical protein		Q92XP6
SMa2223		CDS	-0.0352737	0.97717	no	-0.152866	0.916357	no	-0.679654	0.561927	no	-0.797247	0.467318	no		oxidoreductase		Q92XP5
SMa2225		CDS	0.4077	0.604517	no	-0.0771304	0.935238	no	-0.336899	0.70637	no	-0.821729	0.196365	no		oxidoreductase		Q92XP4
SMa2227		CDS	-0.0184453	0.974197	no	0.452012	0.291776	no	-0.937892	0.0115009	no	-0.467435	0.285243	no		Transcriptional regulator,GntR family		Q92XP3
SMa2229		CDS	-0.36684	0.677024	no	-0.154798	0.853821	no	0.617374	0.380186	no	0.829416	0.23684	no		conserved hypothetical protein		Q92XP2
SMa2231		CDS	-0.191078	0.728367	no	0.292113	0.571961	no	0.234152	0.669696	no	0.717343	0.0746023	no		conserved hypothetical protein		Q92XP1
SMa2233		CDS	-0.0782477	0.904554	no	0.0942872	0.890594	no	-0.814378	0.069389	no	-0.641843	0.183059	no		hypothetical protein		Q92XP0
SMa2235		CDS	0.253647	0.609622	no	0.194081	0.74251	no	-1.03048	0.00805017	yes	-1.09005	0.00452512	yes	VI.B Hypothetical/Partial homology	hypothetical protein		Q92XN9
SMa2237		CDS	0.538866	0.31426	no	0.338882	0.538346	no	0.828364	0.100154	no	0.62838	0.171162	no		hypothetical protein		Q92XN8
SMa2239		CDS	0.159595	0.779157	no	-0.222146	0.692515	no	-0.296432	0.570205	no	-0.678173	0.109218	no		Conserved hypothetical protein		Q92XN7
SMa2241		CDS	0.473201	0.29063	no	0.217783	0.672782	no	-0.851561	0.0255485	no	-1.10698	0.00250247	yes	VI.C Hypothetical/Global homology	conserved hypothetical protein		Q92XN6
SMa2243		CDS	0.558284	0.178143	no	0.631666	0.190544	no	-2.04526	0.000512143	yes	-1.97188	0.000512143	yes	VI.C Hypothetical/Global homology	conserved hypothetical protein		Q92XN5
SMa2245		CDS	0.154118	0.803078	no	0.285368	0.581778	no	-1.42918	0.0009592	yes	-1.29793	0.0009592	yes	VI.C Hypothetical/Global homology	Conserved hypothetical protein		Q92XN4
SMa2249		CDS	0.183498	0.889147	no	0.292732	0.858394	no	-0.6695	0.612805	no	-0.560266	0.642151	no		hypothetical protein		Q92XN2
SMa2251		CDS	1.06818	0.333233	no	-0.670858	0.57928	no	0.5728	0.632105	no	-1.16624	0.305076	no		hypothetical protein	K07484	Q92XN1
SMa2253		CDS	0.00938676	0.987755	no	0.187582	0.777903	no	0.309266	0.611661	no	0.487461	0.387925	no		conserved hypothetical protein		Q92XN0
SMa2255		CDS	-0.3114	0.841013	no	0.064083	0.968139	no	0.500419	0.712884	no	0.875902	0.493227	no		hypothetical protein		Q92XM9
SMa2257		CDS	-0.236471	0.723444	no	0.275525	0.671878	no	0.490138	0.387357	no	1.00213	0.0386638	no		Integrase/recombinase		Q92XM8
SMa2259		CDS	0.0860722	0.964692	no	-0.0169467	0.992157	no	0.630524	0.776503	no	0.527505	0.775748	no		conserved hypothetical protein		Q92XM7
SMa2263		CDS	0.8046	0.432469	no	0.979263	0.356947	no	0.0697164	0.962431	no	0.244379	0.831517	no		hypothetical protein		Q92XM5
SMa2265		CDS	0.173619	0.87572	no	0.793682	0.273784	no	0.265864	0.804206	no	0.885926	0.201359	no		hypothetical protein		Q92XM4
SMa2267		CDS	-0.20676	0.736678	no	0.391037	0.417406	no	0.423452	0.408023	no	1.02125	0.0186123	no		conserved hypothetical protein		Q92XM3
SMa2269		CDS	0.0156691	1	no	-1.19668	0.315179	no	1.88685	0.173829	no	0.674496	0.698116	no		hypothetical protein		Q92XM2
SMa2273		CDS	0.243147	0.792847	no	-0.493376	0.543221	no	0.325111	0.720139	no	-0.411413	0.615031	no		conserved hypothetical protein		Q92XM0
SMa2275		CDS	0.212493	0.916058	no	-1.47682	0.191469	no	1.24066	0.282649	no	-0.44866	0.81465	no		conserved hypothetical protein	K07746	Q92XL9
SMa2279		CDS	0.0278884	1	no	-0.181545	0.89532	no	1.83365	0.226518	no	1.62422	0.406804	no		conserved hypothetical protein		Q92XL7
SMa2281		CDS	0.199467	0.735776	no	0.591752	0.651592	no	1.10885	0.558097	no	1.50113	0.263365	no		conserved hypothetical protein		Q92XL6
SMa2285		CDS	-0.251469	0.888175	no	0.254699	0.917424	no	-1.24547	0.461231	no	-0.739302	0.713463	no		hypothetical protein		Q92XL4
SMa2287		CDS	-0.0122472	0.987457	no	-0.00661734	0.98838	no	-0.406621	0.536324	no	-0.400992	0.52344	no		Transcriptional regulator,LysR family	K03566	Q92XL3
SMa2289		CDS	-0.640809	0.687946	no	-1.62543	0.135248	no	1.20152	0.228301	no	0.216899	0.91143	no		conserved hypothetical protein		Q92XL2
SMa2291		CDS	-1.13296	0.222632	no	-0.268423	0.766566	no	0.129557	0.89027	no	0.994093	0.309824	no		dehydrogenase	K09461	Q92XL1
SMa2293		CDS	0.0561888	0.940161	no	0.0319749	0.972466	no	-0.847664	0.169746	no	-0.871878	0.147063	no		Transcriptional regulator,LysR family	K17850	Q92XL0
SMa2294	mrcA2	CDS	-0.299644	1	no	-0.856514	0.108213	no	1.15407	0.0456627	no	0.597196	0.365242	no	III.B.3 murein sacculus, peptidoglycan	MrcA2 penicillin-binding protein	K05366	Q92XK9
SMa2295		CDS	-0.374259	0.530513	no	-0.264377	0.671125	no	0.351524	0.549899	no	0.461406	0.41532	no		Penicillin-binding protein	K03587	Q92XK8
SMa2297		CDS	1.354	0.00137247	yes	-2.92025	0.000512143	yes	4.86857	0.000512143	yes	0.594323	0.167592	no	VI.B Hypothetical/Partial homology	hypothetical protein		Q92XK7
SMa2299		CDS	1.39394	0.212678	no	-2.90442	0.000512143	yes	4.74969	0.00213505	yes	0.451326	0.659816	no	VI.B Hypothetical/Partial homology	hypothetical protein		Q92XK6
SMa2301		CDS	0.491159	0.56285	no	-1.18806	0.024491	no	2.11939	0.00176271	yes	0.440167	0.557258	no	VI.A Not classified regulator	Diguanylate cyclase		Q92XK5
SMa2303		CDS	-0.22665	0.736231	no	0.52299	0.411496	no	-1.10741	0.03419	no	-0.357774	0.574353	no		Transcriptional regulator,ROK family		Q92XK4
SMa2305		CDS	-0.354216	0.680016	no	-1.03861	0.108812	no	0.620159	0.350018	no	-0.0642355	1	no		ABC transporter,periplasmic solute-binding protein,likely transports tagatose	K02027	Q92XK3
SMa2307		CDS	-0.222919	1	no	-0.446552	0.836405	no	1.75661	0.58121	no	1.53297	0.611526	no		ABC transporter,permease,likely transports tagatose	K02025	Q92XK2
SMa2309		CDS	0.493625	0.816227	no	-0.568042	0.772239	no	1.23972	0.484145	no	0.178056	0.93374	no		ABC transporter,permease,likely transports tagatose	K02026	Q92XK1
SMa2311		CDS	-0.223378	0.90124	no	-0.0782318	0.957017	no	0.47574	0.750347	no	0.620886	0.644106	no		ABC transporter,ATP-binding protein,likely transports tagatose	K10111	Q92XK0
SMa2313		CDS	-0.223193	0.783595	no	0.904584	0.137307	no	-0.37585	0.621038	no	0.751927	0.201132	no		Oxidoreductase		Q92XJ9
SMa2315		CDS	-0.0698593	0.923586	no	0.375228	0.463537	no	0.519494	0.323177	no	0.964581	0.0276009	no		hypothetical protein	K00984	Q92XJ8
SMa2317		CDS	0.151035	0.927402	no	-0.186103	0.89614	no	1.10078	0.350688	no	0.763638	0.546985	no		hypothetical protein	K00984	Q92XJ7
SMa2319	gst14	CDS	-0.517763	0.697256	no	0.170297	0.832999	no	1.22801	0.0672449	no	1.91607	0.219366	no		gst14 glutatione S-transferase	K00799	Q92XJ6
SMa2321	uvrD2	CDS	-0.280046	0.576282	no	0.234637	0.639943	no	-0.813353	0.0379219	no	-0.29867	0.534564	no		UvrD2 DNA helicase	K03657	Q92XJ5
SMa2323		CDS	-0.235466	0.721175	no	-0.51723	0.279836	no	0.808879	0.0790029	no	0.527115	0.317126	no		conserved hypothetical protein		Q92XJ4
SMa2325		CDS	-0.548454	0.844688	no	-0.525058	0.759493	no	1.72568	0.303339	no	1.74907	0.397026	no		Response regulator	K07667	Q92XJ3
SMa2327		CDS	-0.37255	0.460883	no	-0.64618	0.188293	no	1.16491	0.0117594	no	0.891276	0.0364728	no		KdpD histidine kinase	K07646	Q92XJ2
SMa2329	kdpC	CDS	-1.24466	1	no	-3.62023	0.000512143	yes	4.70396	0.00513758	yes	2.3284	0.170031	no	IV.D.4 cations	KdpC potassium-transporting ATPase C chain	K01548	Q92XJ1
SMa2331	kdpB	CDS	-0.140143	1	no	-3.52728	0.000512143	yes	4.58607	0.000512143	yes	1.19893	0.0267962	no	IV.D.4 cations	KdpB potassium-transporting ATPase B chain	K01547	Q92XJ0
SMa2333	kdpA	CDS	0.320946	1	no	-4.05511	0.000512143	yes	5.71684	0.000512143	yes	1.34078	0.03419	no	IV.D.4 cations	KdpA potassium-transporting ATPase A chain	K01546	Q92XI9
SMa2335		CDS	-0.223113	0.924165	no	-1.54236	0.149822	no	2.96842	0.132624	no	1.64917	0.437359	no		hypothetical protein		Q92XI8
SMa2337	rhtX	CDS	1.68137	0.559157	no	-1.04195	0.582497	no	1.7056	0.2895	no	-1.01772	0.737693	no		RhtX rhizobactin transporter	K08218	Q92XI7
SMa2339		CDS	1.43544	0.0355427	no	-0.0359851	0.969776	no	-0.277169	0.750702	no	-1.74859	0.00861167	yes	IV.D Transport of small molecules	Siderophore biosynthesis protein	K03896	Q92XI6
SMa2341		CDS	0.485471	0.68267	no	0.635895	0.638272	no	-1.48556	0.18631	no	-1.33514	0.281196	no		Transcriptional regulator,LysR family		Q92XI5
SMa2343		CDS	-0.567962	0.429241	no	0.612053	0.24744	no	-0.188972	0.806316	no	0.991043	0.0866818	no		oxidoreductase		Q92XI4
SMa2347		CDS	-1.40962	0.00176271	yes	0.90997	0.0522402	no	-1.4485	0.000512143	yes	0.87109	0.080197	no	VI.C Hypothetical/Global homology	conserved hypothetical protein	K15256	Q92XI2
SMa2349		CDS	-0.306786	0.885034	no	-1.42776	0.0203687	no	4.81842	0.00137247	yes	3.69745	0.0242952	no	I Small Molecule Metabolism	oxidoreductase	K13483	Q92XI1
SMa2351		CDS	-0.83531	0.52516	no	-1.32023	0.0091608	yes	3.78014	0.000512143	yes	3.29521	0.114142	no	I Small Molecule Metabolism	oxidoreductase	K11178	Q92XI0
SMa2353		CDS	-0.653982	0.279567	no	-1.28589	0.000512143	yes	3.82465	0.000512143	yes	3.19274	0.000512143	yes	I Small Molecule Metabolism	oxidoreductase	K11177	Q92XH9
SMa2355	dinB2	CDS	-0.0709025	0.914808	no	1.51848	0.000512143	yes	-0.148636	0.80867	no	1.44075	0.000512143	yes	II.B.8 DNA - replication, repair, restr./modif.	DNA polymerase IV	K02346	Q92XH8
SMa2357	cyaO	CDS	-0.588419	0.642022	no	0.565538	0.215366	no	0.728445	0.161431	no	1.8824	0.311939	no		adenylate/guanylate cyclase	K01768	Q92XH7
SMa2359		CDS	-0.295489	0.759479	no	-0.818505	0.109708	no	1.49005	0.0069235	yes	0.967029	0.175132	no	VI.C Hypothetical/Global homology	conserved hypothetical protein	K07090	Q92XH6
SMa2361		CDS	0.235695	0.660806	no	0.179325	0.736045	no	-1.26684	0.000512143	yes	-1.32321	0.000512143	yes	VI.C Hypothetical/Global homology	conserved hypothetical protein	K07335	Q92XH5
SMa2363		CDS	0.245986	0.792658	no	-0.43143	0.628883	no	-1.12978	0.133191	no	-1.80719	0.00420562	yes	I Small Molecule Metabolism	Amidase	K01426	Q92XH4
SMa2365		CDS	-0.139179	0.896184	no	0.100126	0.92493	no	-1.49804	0.0312835	no	-1.25873	0.0850578	no		ABC transporter,ATP-binding protein	K23537	Q92XH3
SMa2367		CDS	-0.520104	0.734525	no	-0.14401	0.929162	no	-1.73229	0.180329	no	-1.3562	0.244153	no		ABC transporter,permease	K23535	Q92XH2
SMa2369		CDS	-0.45331	0.828857	no	-0.0686593	0.962777	no	-0.615204	0.715946	no	-0.230553	0.890281	no		ABC transporter,permease	K23536	Q92XH1
SMa2371	codA	CDS	-0.715025	0.0655279	no	0.255742	0.616131	no	-1.70073	0.000512143	yes	-0.729958	0.0620555	no	I.F.9 nucleotide interconversions	CodA cytosine deaminase	K01485	Q92XH0
SMa2373		CDS	0	1	no	0	1	no	0	1	no	0	1	no		TRm211-2a transposase	K07499
SMa2375		CDS	0	1	no	0	1	no	0	1	no	0	1	no		TRm211-2b transposase	K07494
SMa2377		CDS	0.112874	0.854518	no	-0.816468	0.0338001	no	1.60857	0.000512143	yes	0.679225	0.0991514	no	IV.D Transport of small molecules	Permease,MFS		Q92XG9
SMa2379	katB	CDS	-0.836311	0.0394123	no	0.0211193	0.973552	no	0.522801	0.298871	no	1.38023	0.000512143	yes	IV.G.4 detoxification	KatB catalase/peroxidase	K03782	Q92XG8
SMa2381		CDS	-0.0530511	0.940546	no	0.526899	0.391392	no	-0.985023	0.0624773	no	-0.405073	0.485905	no		hypothetical protein		Q92XG7
SMa2383		CDS	0.699633	0.131494	no	-0.441095	0.457972	no	-0.24472	0.704247	no	-1.38545	0.00176271	yes	I Small Molecule Metabolism	Dehydrogenase,Zn-dependent	K00344	Q92XG6
SMa2385		CDS	0.521048	0.236397	no	-0.0894005	0.880661	no	0.101912	0.867014	no	-0.508536	0.241744	no		ABC transporter ATP-binding protein		Q92XG5
SMa2387		CDS	0.141451	0.852444	no	0.711508	0.184966	no	-0.58459	0.310227	no	-0.0145322	0.981996	no		Transcriptional regulator,TetR family		Q92XG4
SMa2389		CDS	-0.340077	0.699255	no	0.549206	0.31054	no	0.718118	0.244763	no	1.6074	0.00995897	yes	IV.F Adaptation	OsmC-like protein	K04063	Q92XG3
SMa2391	repC2	CDS	0.104824	0.95779	no	0.427244	0.88046	no	-0.786575	0.729823	no	-0.464156	0.840057	no		RepC2 replication protein	K18996	Q92XG2
SMa2393	repB2	CDS	-0.23362	0.808977	no	0.765479	0.402545	no	-0.856878	0.305016	no	0.142221	0.896109	no		RepB2 replication protein	K03497	Q92XG1
SMa2395	repA2	CDS	-0.170461	0.868783	no	0.778016	0.182061	no	-0.0666212	0.940575	no	0.881855	0.204793	no		RepA2 replication protein		Q92XG0
SMa2400	rhbA	CDS	2.97928	0.0542193	no	0.396967	0.808903	no	0.338653	0.859399	no	-2.24366	0.12264	no		Diaminobutyrate--2-oxoglutarate aminotransferase involved in rhizobactin biosynthesis	K00836	Q9Z3R2
SMa2402	rhbB	CDS	3.29481	0.214226	no	-0.308645	0.892476	no	1.3751	0.563725	no	-2.22835	0.178701	no		L-2,4-diaminobutyrate decarboxylase	K13745	Q9Z3R1
SMa2404	rhbC	CDS	3.68481	0.0151765	no	-0.486035	0.741958	no	1.88808	0.171376	no	-2.28275	0.0661886	no		RhbC rhizobactin biosynthesis protein		Q9Z3R0
SMa2406	rhbD	CDS	3.24618	0.435474	no	-0.630687	0.8752	no	1.57163	0.580681	no	-2.30524	0.677678	no		RhbD rhizobactin biosynthesis protein		Q9Z3Q9
SMa2408	rhbE	CDS	2.40109	0.0122773	no	0.178113	0.895085	no	0.313597	0.799329	no	-1.90938	0.0539021	no		RhbE rhizobactin biosynthesis protein	K03897	Q9Z3Q8
SMa2410	rhbF	CDS	2.57612	0.000512143	yes	-0.137111	0.906477	no	0.456974	0.666233	no	-2.25626	0.00285916	yes	IV.D.5 incorporation metal ions	RhbF rhizobactin biosynthesis protein	K03895	Q9Z3Q7
SMa2412	rhrA	CDS	1.04016	0.0410269	no	0.0618792	0.927969	no	0.511477	0.390588	no	-0.466801	0.361294	no		RhrA transcriptional activator		Q9Z3Q6
SMa2414	rhtA	CDS	3.27665	0.000512143	yes	-0.0265215	0.977272	no	0.85788	0.286198	no	-2.44529	0.000512143	yes	VI.A Not classified regulator	RhtA rhizobactin transporter	K02014	Q9Z3Q5
SMa5000		CDS	0.0508997	0.952555	no	0.0158516	0.983912	no	0.266297	0.723635	no	0.231249	0.755182	no		Conserved hypothetical protein		B3KLV9
SMa5001		CDS	-0.210241	0.934364	no	0.85293	0.598548	no	-0.70699	0.784249	no	0.356181	0.882539	no		hypothetical protein		B3KLW2
SMa5002		CDS	-0.043369	0.973888	no	-3.06004	0.000512143	yes	6.389	0.000512143	yes	3.37233	0.00137247	yes	VI.C Hypothetical/Global similarity	conserved hypothetical protein		B3KLW3
SMa5003		CDS	0.0841494	0.956771	no	-1.16401	0.532653	no	0.421676	0.848424	no	-0.826483	0.485148	no		hypothetical protein		B3KLX6
SMa5004		CDS	#NAME?	1	no	#NAME?	0.00970149	yes	4.44571	0.240432	no	0	1	no		transposase,fragment		B3KLX9
SMa5006		CDS	-0.574317	0.197105	no	1.05906	0.00602255	yes	-0.575401	0.194022	no	1.05797	0.00805017	yes	VI.C Hypothetical/Global homology	conserved hypothetical protein		B3KLY2
SMa5007		CDS	-0.0879231	0.892076	no	0.351108	0.493227	no	0.0549586	0.93222	no	0.49399	0.305754	no		Possible transcriptional regulator	K18831	B3KLY3
SMa5008		CDS	0.245461	0.911695	no	0.546285	0.600085	no	0.160653	0.908873	no	0.461476	0.801915	no		hypothetical protein		B3KLY5
SMa5009		CDS	0.437138	0.700132	no	0.860948	0.485348	no	-0.543726	0.680704	no	-0.119916	0.926765	no		hypothetical protein		B3KLY7
SMa5010		CDS	0.717587	0.581193	no	0.770091	0.600651	no	-0.475019	0.782338	no	-0.422515	0.747342	no		hypothetical protein		B3KLY9
SMa5011		CDS	-1.16656	0.576774	no	0.0395844	0.982551	no	-0.189723	0.922646	no	1.01642	0.633676	no		oxidoreductase	K03518	B3KLZ2
SMa5012		CDS	-0.985611	0.683056	no	-0.338001	0.829017	no	0.554462	0.755955	no	1.20207	0.522352	no		conserved hypothetical protein	K06893	B3KLZ4
SMa5013		CDS	-0.431447	0.656413	no	-0.489301	0.669957	no	-0.0284256	0.983762	no	-0.0862796	0.941218	no		hypothetical protein		B3KLZ5
SMa5014		CDS	0.134706	0.84188	no	-0.206943	0.722867	no	0.526947	0.290484	no	0.185298	0.766915	no		Conserved hypothetical protein		B3KLW0
SMa5015		CDS	-0.558255	0.71028	no	-0.183267	0.839988	no	1.8516	0.0522402	no	2.22659	0.0695362	no		hypothetical protein		B3KLW1
SMa5016		CDS	-0.824867	0.680704	no	1.46678	0.156628	no	-0.435346	0.766899	no	1.8563	0.402798	no		hypothetical protein		B3KLW4
SMa5017		CDS	1.35457	0.724031	no	-1.84508	0.433272	no	3.25839	0.421816	no	0.0587423	0.856511	no		hypothetical protein	K15977	B3KLW5
SMa5018		CDS	0.0483613	0.961878	no	-0.40316	0.891625	no	1.34143	0.685855	no	0.889906	0.814381	no		Conserved hypothetical protein		B3KLW6
SMa5019		CDS	0.53555	0.828857	no	0.473039	0.848552	no	0.0954301	0.973319	no	0.0329189	0.983056	no		conserved hypothetical protein		B3KLW7
SMa5020		CDS	2.34152	0.281614	no	0.134961	0.923198	no	2.77183	0.254301	no	0.565275	0.644484	no		conserved hypothetical protein		B3KLW8
SMa5021		CDS	0.208859	1	no	0.859653	0.529607	no	2.82763	0.447537	no	3.47842	0.148655	no		hypothetical protein		B3KLW9
SMa5022		CDS	0.278378	0.832204	no	0.145329	0.85419	no	1.67986	0.0465335	no	1.54681	0.0532293	no		hypothetical protein		B3KLX0
SMa5023		CDS	0.580281	0.792104	no	-0.40504	0.808534	no	1.04974	0.490909	no	0.0644216	0.974095	no		conserved hypothetical protein		B3KLX1
SMa5025		CDS	0.486233	0.663915	no	-0.8286	0.255877	no	2.15061	0.0214819	no	0.835778	0.327088	no		Conserved hypothetical protein		B3KLX3
SMa5026		CDS	0.577	0.629166	no	-0.693881	0.199391	no	2.90432	0.00354496	yes	1.63344	0.0527303	no	VI.C Hypothetical/Global homology	conserved hypothetical protein		B3KLX4
SMa5027		CDS	1.85258	0.109821	no	-1.4108	0.00285916	yes	4.88595	0.00513758	yes	1.62258	0.00832418	yes	VI.D Unknown	hypothetical protein		B3KLX5
SMa5028		CDS	-0.588359	0.219962	no	1.13848	0.143276	no	-2.93487	0.0009592	yes	-1.20803	0.0197045	no	VI.C Hypothetical/Global similarity	hypothetical protein		B3KLX7
SMa5029		CDS	-0.0873065	1	no	-2.94127	0.356107	no	3.00754	0.344514	no	0.153576	1	no		transposase,fragment		B3KLY0
SMa5030		CDS	0.617364	0.452617	no	1.02367	0.190544	no	-0.134974	0.913384	no	0.271331	0.730216	no		Transcriptional regulator,TetR family		B3KLY4
SMa5031		CDS	-0.972661	0.789421	no	-1.41734	0.615711	no	1.68229	0.408097	no	1.23761	0.795306	no		conserved hypothetical protein		B3KLY6
SMa5032		CDS	0.62622	0.632101	no	-1.67978	0.0982984	no	1.91961	0.0592815	no	-0.386392	0.777968	no		hypothetical protein		B3KLZ1
SMa5033		CDS	-0.22789	1	no	-0.17683	0.899221	no	1.22178	1	no	1.27284	0.534062	no		hypothetical protein		B3KLZ0
SMa5034		CDS	-0.902053	0.0324224	no	-0.100899	0.873573	no	-0.415773	0.387175	no	0.385381	0.431101	no		conserved hypothetical protein		B3KLZ6
SMa5036		CDS	-0.0756605	0.967402	no	-0.661888	0.641156	no	0.97298	0.457734	no	0.386752	0.860738	no		Hypothetical protein		B3KLX8
SMa5038		CDS	1.31232	0.703376	no	1.01694	0.406278	no	2.79062	0.318635	no	2.49523	0.422649	no		hypothetical protein		B3KLY8
SMa6000		ncRNA	0.514728	0.291567	no	1.77428	0.000512143	yes	0.847653	0.0537256	no	2.1072	0.000512143	yes
SMa6001		CDS	-0.402646	0.419235	no	-0.376129	0.441466	no	1.97737	0.000512143	yes	2.00388	0.000512143	yes
SMa6002		ncRNA	0	1	no	0	1	no	0	1	no	0	1	no
SMa6003		ncRNA	0	1	no	0	1	no	0	1	no	0	1	no
SMa6004		ncRNA	0	1	no	0	1	no	0	1	no	0	1	no
SMa6005		ncRNA	0	1	no	0	1	no	0	1	no	0	1	no
SMa6007		CDS	-0.107461	0.908873	no	-0.849064	0.158271	no	2.47864	0.000512143	yes	1.73704	0.0069235	yes
SMa6008		ncRNA	0.632551	0.711145	no	2.42899	0.100527	no	-0.44635	0.831313	no	1.35009	0.194355	no
SMa6009		ncRNA	0.0957125	0.926964	no	-0.10002	0.947339	no	1.35562	0.567139	no	1.15989	0.62077	no
SMa6010		ncRNA	0	1	no	0	1	no	0	1	no	0	1	no
SMa6011		ncRNA	0	1	no	0	1	no	0	1	no	0	1	no
SMa6012		CDS	2.65327	0.459529	no	0.742127	0.816981	no	-0.337158	0.880712	no	-2.2483	0.318125	no
SMa6013		ncRNA	0	1	no	0	1	no	0	1	no	0	1	no
SMa6014		ncRNA	0	1	no	0	1	no	0	1	no	0	1	no
SMa6015		ncRNA	0	1	no	0	1	no	0	1	no	0	1	no
SMa6016		ncRNA	0	1	no	0	1	no	0	1	no	0	1	no
SMa6017		ncRNA	0	1	no	0	1	no	0	1	no	0	1	no
SMa6018		ncRNA	0	1	no	0	1	no	0	1	no	0	1	no
SMa6019		ncRNA	0	1	no	0	1	no	0	1	no	0	1	no
SMa6020		ncRNA	0	1	no	0	1	no	0	1	no	0	1	no
SMa6021		ncRNA	0	1	no	0	1	no	0	1	no	0	1	no
SMa6023		ncRNA	#NAME?	0.173524	no	inf	0.088516	no	#NAME?	0.173524	no	inf	0.088516	no
SMa6024		ncRNA	0	1	no	0	1	no	0	1	no	0	1	no
SMa6025		ncRNA	0	1	no	0	1	no	0	1	no	0	1	no
SMa6026		ncRNA	0	1	no	0	1	no	0	1	no	0	1	no
SMa6027		CDS	-0.385595	0.674665	no	0.481693	0.427674	no	0.838565	0.187413	no	1.70585	0.020802	no
SMa6028		ncRNA	0	1	no	0	1	no	0	1	no	0	1	no
SMa6029		ncRNA	0	1	no	0	1	no	0	1	no	0	1	no
SMa6030		ncRNA	0	1	no	0	1	no	0	1	no	0	1	no
SMa6031		ncRNA	0	1	no	0	1	no	0	1	no	0	1	no
SMa6032		ncRNA	0	1	no	-4.44658	0.682809	no	inf	0.412422	no	inf	1	no
SMa6033		ncRNA	0	1	no	0	1	no	0	1	no	0	1	no
SMa6034		ncRNA	0	1	no	0	1	no	0	1	no	0	1	no
SMa6035		ncRNA	0	1	no	0	1	no	0	1	no	0	1	no
SMa6036		CDS	0.597801	0.640147	no	0.66937	0.332664	no	1.92813	0.13674	no	1.9997	0.00661481	yes
SMa6037		ncRNA	0	1	no	0	1	no	0	1	no	0	1	no
SMa6038		CDS	-1.08048	0.499038	no	-0.221372	0.90888	no	-0.246741	0.88676	no	0.612363	0.739997	no
SMa6039		ncRNA	0	1	no	0	1	no	0	1	no	0	1	no
SMa6040		ncRNA	0	1	no	0	1	no	0	1	no	0	1	no
SMa6043		CDS	-0.627418	0.422649	no	-0.461852	0.436961	no	0.924561	0.0950584	no	1.09013	0.123416	no
SMa6045		ncRNA	0	1	no	0	1	no	0	1	no	0	1	no
SMa6046		ncRNA	0	1	no	0	1	no	0	1	no	0	1	no
SMa6047		ncRNA	0	1	no	0	1	no	0	1	no	0	1	no
SMa6048		ncRNA	0	1	no	0	1	no	0	1	no	0	1	no
SMa6049		ncRNA	0	1	no	0	1	no	0	1	no	0	1	no
SMa6050		ncRNA	0	1	no	0	1	no	0	1	no	0	1	no
SMa6051		ncRNA	0	1	no	0	1	no	0	1	no	0	1	no
SMa6052		ncRNA	0	1	no	0	1	no	0	1	no	0	1	no
SMa6053		ncRNA	0	1	no	0	1	no	0	1	no	0	1	no
SMa6054		ncRNA	0	1	no	0	1	no	0	1	no	0	1	no
SMa6055		ncRNA	-0.554621	1	no	-0.895994	0.857344	no	2.12102	0.686987	no	1.77964	1	no
SMa6056		ncRNA	0	1	no	0	1	no	0	1	no	0	1	no
SMa6057		ncRNA	0	1	no	0	1	no	0	1	no	0	1	no
SMa6059		ncRNA	0	1	no	0	1	no	0	1	no	0	1	no
SMa6060		ncRNA	inf	1	no	0	1	no	0	1	no	#NAME?	1	no
SMa6061		ncRNA	#NAME?	1	no	-0.92622	1	no	1.36781	1	no	inf	1	no
SMa6062		ncRNA	0	1	no	0	1	no	0	1	no	0	1	no
SMa6063		ncRNA	0	1	no	0	1	no	0	1	no	0	1	no
SMa6065		ncRNA	0	1	no	0	1	no	0	1	no	0	1	no
SMa6066		ncRNA	0	1	no	0	1	no	0	1	no	0	1	no
SMa6067		ncRNA	0	1	no	0	1	no	0	1	no	0	1	no
SMa6068		ncRNA	0	1	no	0	1	no	0	1	no	0	1	no
SMa6069		CDS	-0.354641	0.785144	no	1.11292	0.113427	no	0.508534	0.620048	no	1.9761	0.0465335	no
SMa6070		CDS	1.75235	0.395876	no	-1.74318	0.0695362	no	4.14582	0.18754	no	0.650289	0.667299	no
SMa6071		ncRNA	0	1	no	0	1	no	0	1	no	0	1	no
SMa6073		ncRNA	0	1	no	inf	1	no	0	1	no	inf	1	no
SMa6074		ncRNA	0	1	no	0	1	no	0	1	no	0	1	no
SMa6075		ncRNA	inf	0.236548	no	inf	1	no	0	1	no	-0.565592	0.885081	no
SMa6076		ncRNA	1.05724	0.440503	no	inf	1	no	#NAME?	0.0359146	no	-4.39556	0.22524	no
SMa6077		ncRNA	-0.642423	0.885394	no	1.66612	0.544457	no	1.72047	0.698136	no	4.02901	0.35806	no
SMa6078		ncRNA	-0.470811	0.865567	no	inf	0.182279	no	#NAME?	1	no	0.522257	0.870202	no
SMa6079		ncRNA	inf	0.236548	no	-2.00276	0.506023	no	inf	0.193704	no	-1.07781	0.697029	no
SMa6080		ncRNA	-0.900481	1	no	inf	1	no	#NAME?	1	no	1.17477	1	no
SMa6081		ncRNA	0	1	no	-1.5542	1	no	inf	1	no	inf	1	no
SMa6084		ncRNA	0	1	no	0	1	no	0	1	no	0	1	no
SMa6085		ncRNA	0	1	no	0	1	no	0	1	no	0	1	no
SMa6086		CDS	0.341684	0.683381	no	1.08887	0.101351	no	-0.634948	0.421761	no	0.112239	0.899481	no
SMa6087		ncRNA	0	1	no	0	1	no	0	1	no	0	1	no
SMa6088		CDS	-0.0104854	0.9664	no	-0.497179	0.61938	no	1.51426	0.141344	no	1.02757	0.396532	no
SMa6090		ncRNA	0	1	no	0	1	no	0	1	no	0	1	no
SMa6091		ncRNA	0	1	no	#NAME?	0.217191	no	inf	0.218025	no	0	1	no
SMa6092		ncRNA	0	1	no	0	1	no	0	1	no	0	1	no
SMa6093		ncRNA	1.01871	0.666281	no	-0.615176	0.672665	no	0.902505	0.545295	no	-0.731382	0.75165	no
SMa6094		ncRNA	0.34522	0.854734	no	-0.398373	0.899012	no	0.855811	0.788825	no	0.112219	0.875066	no
SMa6095		ncRNA	0.794396	1	no	#NAME?	0.188837	no	2.01282	0.502485	no	#NAME?	1	no
SMa6096		ncRNA	inf	1	no	-3.72933	0.308601	no	inf	0.000512143	yes	0.168013	1	no
SMa6097		CDS	-0.202988	0.92979	no	0.661577	0.60618	no	0.605572	0.703208	no	1.47014	0.312547	no
SMa6098		ncRNA	0	1	no	0	1	no	0	1	no	0	1	no
SMa6099		CDS	-0.585435	0.778472	no	0.938085	0.558831	no	0.112108	0.952584	no	1.63563	0.413855	no
SMa6101		ncRNA	1.03443	1	no	-0.0985021	0.966689	no	1.72608	0.707026	no	0.593147	0.883797	no
SMa6102		ncRNA	0	1	no	0	1	no	0	1	no	0	1	no
SMa6103		CDS	-0.366072	0.717828	no	-0.38199	0.559169	no	1.57976	0.0255485	no	1.56385	0.0188099	no
SMa6106		ncRNA	0	1	no	0	1	no	0	1	no	0	1	no
SMa6108		ncRNA	0	1	no	0	1	no	0	1	no	0	1	no
SMa6109		ncRNA	0	1	no	0	1	no	0	1	no	0	1	no
SMa6110		ncRNA	0	1	no	0	1	no	0	1	no	0	1	no
SMa6111		ncRNA	0	1	no	0	1	no	0	1	no	0	1	no
SMa6112		ncRNA	inf	0.00602255	yes	inf	0.210808	no	0	1	no	-3.54003	0.339932	no
SMa6113		ncRNA	#NAME?	1	no	-1.96174	0.607489	no	1.82269	0.592627	no	inf	1	no
SMa6115		ncRNA	0	1	no	0	1	no	0	1	no	0	1	no
SMa6118		ncRNA	0	1	no	0	1	no	0	1	no	0	1	no
SMa6119		ncRNA	0	1	no	#NAME?	0.420277	no	inf	0.41956	no	0	1	no
SMa6120		ncRNA	0	1	no	0	1	no	0	1	no	0	1	no
SMa6122		ncRNA	-2.36713	1	no	#NAME?	1	no	0.000966894	1	no	#NAME?	1	no
SMa6123		ncRNA	0	1	no	0	1	no	0	1	no	0	1	no
SMa6124		ncRNA	#NAME?	1	no	inf	1	no	#NAME?	1	no	inf	1	no
SMa6125		ncRNA	0	1	no	0	1	no	0	1	no	0	1	no
SMa6126		ncRNA	0.0377144	0.974198	no	0.6295	0.468545	no	0.808847	0.416209	no	1.40063	0.135966	no
SMa6127		ncRNA	-0.0989165	0.945803	no	0.451681	0.80171	no	0.235992	0.905503	no	0.786589	0.675733	no
SMa6128		ncRNA	0	1	no	0	1	no	0	1	no	0	1	no
SMa6129		ncRNA	0	1	no	0	1	no	0	1	no	0	1	no
SMa6130		ncRNA	0	1	no	inf	1	no	0	1	no	inf	1	no
SMa6131		ncRNA	0	1	no	#NAME?	0.380495	no	inf	0.384634	no	0	1	no
SMa6133		ncRNA	0	1	no	0	1	no	0	1	no	0	1	no
SMa6134		ncRNA	2.0432	1	no	inf	0.169746	no	#NAME?	1	no	-0.0405296	0.916288	no
SMa6136		ncRNA	0	1	no	0	1	no	0	1	no	0	1	no
SMa6137		ncRNA	0	1	no	0	1	no	0	1	no	0	1	no
SMa6138		CDS	0.634672	0.822319	no	-0.086006	0.960981	no	2.07521	0.381898	no	1.35453	0.486326	no
SMa6140		ncRNA	0	1	no	0	1	no	0	1	no	0	1	no
SMa6141		ncRNA	0	1	no	0	1	no	0	1	no	0	1	no
SMa6142		ncRNA	0	1	no	0	1	no	0	1	no	0	1	no
SMa6143		ncRNA	0	1	no	0	1	no	0	1	no	0	1	no
SMa6144		ncRNA	0	1	no	0	1	no	0	1	no	0	1	no
SMa6145		ncRNA	0	1	no	0	1	no	0	1	no	0	1	no
SMa6146		ncRNA	0	1	no	0	1	no	0	1	no	0	1	no
SMa6147		ncRNA	0	1	no	#NAME?	0.0355427	no	inf	0.0343504	no	0	1	no
SMa6148		ncRNA	0	1	no	0	1	no	0	1	no	0	1	no
SMa6149		CDS	0.3554	0.839012	no	-0.567624	0.850005	no	0.365634	0.885985	no	-0.55739	0.76275	no
SMa6150		ncRNA	0.470466	1	no	-1.17425	0.764656	no	2.67223	0.707649	no	1.02752	0.680868	no
SMa6151		ncRNA	0	1	no	0	1	no	0	1	no	0	1	no
SMa6152		CDS	-1.21227	0.838035	no	0.432642	0.873984	no	-4.66149	0.605784	no	-3.01658	0.394169	no
SMa6153		ncRNA	0	1	no	0	1	no	0	1	no	0	1	no
SMa6155		ncRNA	0.055821	0.960041	no	0.684246	0.191764	no	1.4862	0.0357377	no	2.11463	0.000512143	yes
SMa6156		ncRNA	0	1	no	inf	0.210808	no	0	1	no	inf	0.210808	no
SMa6157		ncRNA	0	1	no	inf	0.185995	no	0	1	no	inf	0.185995	no
SMa6158		ncRNA	0	1	no	0	1	no	0	1	no	0	1	no
SMa6159		ncRNA	0	1	no	0	1	no	0	1	no	0	1	no
SMa6160		ncRNA	0	1	no	0	1	no	0	1	no	0	1	no
SMa6161		ncRNA	0	1	no	0	1	no	0	1	no	0	1	no
SMa6162		ncRNA	0	1	no	0	1	no	0	1	no	0	1	no
SMa6163		ncRNA	0	1	no	0	1	no	0	1	no	0	1	no
SMa6164		ncRNA	0	1	no	0	1	no	0	1	no	0	1	no
SMa6165		ncRNA	0	1	no	0	1	no	0	1	no	0	1	no
SMa6168		ncRNA	0	1	no	0	1	no	0	1	no	0	1	no
SMa6169		ncRNA	0	1	no	0	1	no	0	1	no	0	1	no
SMa6170		ncRNA	0	1	no	0	1	no	0	1	no	0	1	no
SMa6171		ncRNA	0	1	no	0	1	no	0	1	no	0	1	no
SMa6172		ncRNA	0	1	no	0	1	no	0	1	no	0	1	no
SMa6173		ncRNA	0	1	no	0	1	no	0	1	no	0	1	no
SMa6174		ncRNA	0	1	no	0	1	no	0	1	no	0	1	no
SMa6175		ncRNA	0	1	no	0	1	no	0	1	no	0	1	no
SMa6176		ncRNA	0	1	no	0	1	no	0	1	no	0	1	no
SMa6177		ncRNA	0	1	no	0	1	no	0	1	no	0	1	no
SMa6178		ncRNA	0	1	no	0	1	no	0	1	no	0	1	no
SMa6179		ncRNA	0	1	no	0	1	no	0	1	no	0	1	no
SMa6181		ncRNA	-0.0647361	0.930114	no	0.477259	0.499339	no	-0.881619	0.160273	no	-0.339624	0.597829	no
SMa6184		ncRNA	-1.3622	0.737644	no	0.206727	1	no	-0.388062	0.809119	no	1.18086	1	no
SMa6185		ncRNA	0	1	no	0	1	no	0	1	no	0	1	no
SMa6186		ncRNA	0	1	no	0	1	no	0	1	no	0	1	no
SMa6187		ncRNA	0	1	no	0	1	no	0	1	no	0	1	no
SMa6188		ncRNA	0	1	no	0	1	no	0	1	no	0	1	no
SMa6189		CDS	0.771963	0.736231	no	0.0621176	0.962273	no	1.50615	0.722223	no	0.796309	0.710387	no
SMa6191		ncRNA	0	1	no	0	1	no	0	1	no	0	1	no
SMa6192		ncRNA	0	1	no	0	1	no	0	1	no	0	1	no
SMa6193		ncRNA	0	1	no	0	1	no	0	1	no	0	1	no
SMa6194		ncRNA	0	1	no	0	1	no	0	1	no	0	1	no
SMa6195		ncRNA	0	1	no	0	1	no	0	1	no	0	1	no
SMa6196		ncRNA	0	1	no	0	1	no	0	1	no	0	1	no
SMa6197		ncRNA	-0.0446716	0.97231	no	0.872271	0.730362	no	-0.29789	0.924962	no	0.619053	0.820244	no
SMa6198		ncRNA	0	1	no	0	1	no	0	1	no	0	1	no
SMa6199		ncRNA	0	1	no	0	1	no	0	1	no	0	1	no
SMa6200		ncRNA	0	1	no	0	1	no	0	1	no	0	1	no
SMa6203		ncRNA	0	1	no	0	1	no	0	1	no	0	1	no
SMa6204		ncRNA	0	1	no	0	1	no	0	1	no	0	1	no
SMa6205		ncRNA	-1.2277	1	no	-0.910972	0.856441	no	0.758955	0.852411	no	1.07568	0.651838	no
SMa6206		ncRNA	1.20964	0.779041	no	0.152135	0.85735	no	1.05388	0.771239	no	-0.00362736	0.852129	no
SMa6207		ncRNA	0	1	no	0	1	no	0	1	no	0	1	no
SMa6208		ncRNA	0	1	no	0	1	no	0	1	no	0	1	no
SMa6209		ncRNA	0	1	no	0	1	no	0	1	no	0	1	no
SMa6210		ncRNA	0	1	no	inf	1	no	0	1	no	inf	1	no
SMa6211		ncRNA	0	1	no	0	1	no	0	1	no	0	1	no
SMa6212		ncRNA	0	1	no	0	1	no	0	1	no	0	1	no
SMa6213		ncRNA	0	1	no	0	1	no	0	1	no	0	1	no
SMa6214		ncRNA	0	1	no	0	1	no	0	1	no	0	1	no
SMa6215		ncRNA	0	1	no	inf	1	no	0	1	no	inf	1	no
SMa6216		ncRNA	0	1	no	#NAME?	1	no	inf	1	no	0	1	no
SMa6219		ncRNA	0	1	no	0	1	no	0	1	no	0	1	no
SMa6220		ncRNA	0	1	no	inf	1	no	0	1	no	inf	1	no
SMa6221		ncRNA	0	1	no	0	1	no	0	1	no	0	1	no
SMa6222		ncRNA	inf	1	no	inf	1	no	0	1	no	-0.265486	1	no
SMa6223		ncRNA	0	1	no	0	1	no	0	1	no	0	1	no
SMa6224		ncRNA	0	1	no	0	1	no	0	1	no	0	1	no
SMa6226		ncRNA	0	1	no	0	1	no	0	1	no	0	1	no
SMa6227		ncRNA	0	1	no	0	1	no	0	1	no	0	1	no
SMa6228		ncRNA	0	1	no	0	1	no	0	1	no	0	1	no
SMa6229		ncRNA	0.254937	1	no	-2.07903	0.659816	no	2.48538	0.618717	no	0.151414	1	no
SMa6230		ncRNA	inf	0.236548	no	inf	0.185067	no	0	1	no	0.701511	0.837186	no
SMa6231		CDS	-1.71575	0.431812	no	0.450913	0.793779	no	0.164085	0.939842	no	2.33075	0.275251	no
SMa6232		ncRNA	0	1	no	0	1	no	0	1	no	0	1	no
SMa6233		CDS	-0.848963	0.725235	no	-1.31805	0.202095	no	2.78153	0.107296	no	2.31244	0.275336	no
SMa6234		ncRNA	0	1	no	0	1	no	0	1	no	0	1	no
SMa6236		ncRNA	0	1	no	0	1	no	0	1	no	0	1	no
SMa6237		CDS	-0.273639	0.830539	no	0.602963	0.640802	no	-1.59661	0.154243	no	-0.720007	0.549958	no
SMa6238		CDS	0.489481	0.274756	no	0.00187735	0.995991	no	0.805388	0.0420276	no	0.317784	0.514335	no			K19166
SMa6239		ncRNA	inf	1	no	#NAME?	0.017292	no	inf	0.0188099	no	#NAME?	1	no
SMa6240		ncRNA	-0.0084884	0.950399	no	1.84186	0.1529	no	0.184345	0.936692	no	2.0347	0.161431	no		Rfam_RF519_suhB
SMa6241		ncRNA	0	1	no	0	1	no	0	1	no	0	1	no
SMa6242		ncRNA	0	1	no	0	1	no	0	1	no	0	1	no
SMa6244		ncRNA	0	1	no	0	1	no	0	1	no	0	1	no
SMa6245		ncRNA	#NAME?	1	no	inf	1	no	#NAME?	1	no	inf	1	no
SMa6246		ncRNA	-1.8612	1	no	0	1	no	#NAME?	1	no	#NAME?	1	no
SMa6247		ncRNA	0	1	no	0	1	no	0	1	no	0	1	no
SMa6248		ncRNA	0	1	no	#NAME?	1	no	inf	1	no	0	1	no
SMa6250		CDS	0.374155	0.799513	no	-0.223335	0.875416	no	0.394945	0.801123	no	-0.202545	0.880598	no
SMa6251		ncRNA	0	1	no	0	1	no	0	1	no	0	1	no
SMa6254		ncRNA	0	1	no	0	1	no	0	1	no	0	1	no
SMa6255		ncRNA	0	1	no	0	1	no	0	1	no	0	1	no
SMa6256		CDS	0.198993	1	no	-2.09748	0.0930624	no	4.96897	0.419919	no	2.6725	0.440203	no
SMa6257		CDS	3.32677	0.315558	no	-0.670271	0.774558	no	2.79319	0.334755	no	-1.20384	0.58257	no
SMa6258		CDS	-0.018662	1	no	-0.971199	0.800337	no	2.40076	0.564749	no	1.44822	0.723696	no
SMa6259		ncRNA	0	1	no	0	1	no	0	1	no	0	1	no
SMa6261		ncRNA	0	1	no	0	1	no	0	1	no	0	1	no
SMa6262		CDS	-0.503747	0.919298	no	-0.967587	0.821325	no	1.56852	0.702964	no	1.10468	0.85034	no
SMa6263		ncRNA	0	1	no	0	1	no	0	1	no	0	1	no
SMa6264		ncRNA	0	1	no	0	1	no	0	1	no	0	1	no
SMa6265		ncRNA	0	1	no	0	1	no	0	1	no	0	1	no
SMa6266		ncRNA	0	1	no	0	1	no	0	1	no	0	1	no
SMa6267		ncRNA	0	1	no	0	1	no	0	1	no	0	1	no
SMa6268		ncRNA	0	1	no	0	1	no	0	1	no	0	1	no
SMa6270		ncRNA	0	1	no	0	1	no	0	1	no	0	1	no
SMa6271		ncRNA	0	1	no	0	1	no	0	1	no	0	1	no
SMa6272		ncRNA	0	1	no	0	1	no	0	1	no	0	1	no
SMa6273		ncRNA	0	1	no	0	1	no	0	1	no	0	1	no
SMa6274		ncRNA	0	1	no	0	1	no	0	1	no	0	1	no
SMa6275		ncRNA	0	1	no	0	1	no	0	1	no	0	1	no
SMa6276		ncRNA	0	1	no	0	1	no	0	1	no	0	1	no
SMa6277		ncRNA	0	1	no	0	1	no	0	1	no	0	1	no
SMa6278		ncRNA	0	1	no	0	1	no	0	1	no	0	1	no
SMa6279		ncRNA	0	1	no	0	1	no	0	1	no	0	1	no
SMa6280		ncRNA	inf	1	no	inf	0.442498	no	0	1	no	1.96177	0.589723	no
SMa6281		ncRNA	0	1	no	0	1	no	0	1	no	0	1	no
SMa6282		ncRNA	0	1	no	0	1	no	0	1	no	0	1	no
SMa6283		ncRNA	0	1	no	0	1	no	0	1	no	0	1	no
SMa6284		ncRNA	0	1	no	0	1	no	0	1	no	0	1	no
SMa6285		ncRNA	0	1	no	0	1	no	0	1	no	0	1	no
SMa6287		ncRNA	0	1	no	0	1	no	0	1	no	0	1	no
SMa6288		ncRNA	0	1	no	0	1	no	0	1	no	0	1	no
SMa6289		ncRNA	0	1	no	0	1	no	0	1	no	0	1	no
SMa6290		ncRNA	0.74741	1	no	#NAME?	0.188837	no	1.96047	0.592384	no	#NAME?	1	no
SMa6291		ncRNA	0	1	no	0	1	no	0	1	no	0	1	no
SMa6293		CDS	0.951712	0.831517	no	inf	0.0658199	no	#NAME?	1	no	0.860724	0.76966	no
SMa6294		ncRNA	0	1	no	0	1	no	0	1	no	0	1	no
SMa6295		ncRNA	#NAME?	1	no	#NAME?	1	no	0.695738	1	no	0	1	no
SMa6296		ncRNA	0	1	no	-2.77951	0.435925	no	inf	0.193704	no	inf	1	no
SMa6297		ncRNA	0	1	no	0	1	no	0	1	no	0	1	no
SMa6298		ncRNA	0	1	no	0	1	no	0	1	no	0	1	no
SMa6299		ncRNA	0	1	no	0	1	no	0	1	no	0	1	no
SMa6300		ncRNA	0	1	no	0	1	no	0	1	no	0	1	no
SMa6301		ncRNA	0	1	no	0	1	no	0	1	no	0	1	no
SMa6302		ncRNA	0	1	no	0	1	no	0	1	no	0	1	no
SMa6303		ncRNA	0	1	no	0	1	no	0	1	no	0	1	no
SMa6305		CDS	-2.14801	0.642752	no	-3.24717	0.552377	no	1.63557	0.722522	no	0.5364	0.89427	no
SMa6306		ncRNA	0	1	no	0	1	no	0	1	no	0	1	no
SMa6309		ncRNA	0	1	no	0	1	no	0	1	no	0	1	no
SMa6310		ncRNA	0	1	no	0	1	no	0	1	no	0	1	no
SMa6311		ncRNA	0	1	no	0	1	no	0	1	no	0	1	no
SMa6312		ncRNA	0	1	no	0	1	no	0	1	no	0	1	no
SMa6313		ncRNA	0	1	no	0	1	no	0	1	no	0	1	no
SMa6314		ncRNA	0	1	no	0	1	no	0	1	no	0	1	no
SMa6315		CDS	-0.805127	0.852411	no	0.431891	0.797328	no	1.27078	0.606742	no	2.50779	0.469587	no
SMa6316		CDS	0.0349659	0.973035	no	-0.901925	0.653238	no	-0.890426	0.579808	no	-1.82732	0.221565	no
SMa6317		ncRNA	0	1	no	0	1	no	0	1	no	0	1	no
SMa6318		ncRNA	0	1	no	0	1	no	0	1	no	0	1	no
SMa6319		CDS	-0.147196	0.888501	no	0.214878	0.821122	no	-0.282794	0.775565	no	0.0792797	0.934083	no
SMa6320		ncRNA	0	1	no	0	1	no	0	1	no	0	1	no
SMa6321		ncRNA	0	1	no	0	1	no	0	1	no	0	1	no
SMa6322		ncRNA	-1.13257	0.502525	no	inf	0.287433	no	#NAME?	0.00285916	yes	-1.26549	0.663432	no
SMa6323		ncRNA	0	1	no	0	1	no	0	1	no	0	1	no
SMa6324		ncRNA	-1.66769	0.714958	no	1.0824	0.796416	no	0.0601368	0.899095	no	2.81022	0.640702	no
SMa6326		CDS	0.389637	0.719878	no	0.797931	0.311939	no	0.440263	0.672269	no	0.848556	0.288539	no
SMa6327		ncRNA	0	1	no	0	1	no	0	1	no	0	1	no
SMa6328		ncRNA	0	1	no	0	1	no	0	1	no	0	1	no
SMa6329		ncRNA	0	1	no	0	1	no	0	1	no	0	1	no
SMa6330		ncRNA	0	1	no	0	1	no	0	1	no	0	1	no
SMa6331		ncRNA	0.705635	0.577754	no	1.48995	0.362005	no	-0.127653	0.946378	no	0.65666	0.555783	no
SMa6332		ncRNA	0	1	no	0	1	no	0	1	no	0	1	no
SMa6333		ncRNA	0	1	no	0	1	no	0	1	no	0	1	no
SMa6334		ncRNA	0	1	no	0	1	no	0	1	no	0	1	no
SMa6335		ncRNA	0	1	no	0	1	no	0	1	no	0	1	no
SMa6337		ncRNA	0	1	no	0	1	no	0	1	no	0	1	no
SMa6338		CDS	2.3383	0.522945	no	1.30717	0.729676	no	1.71275	0.712557	no	0.681624	0.835266	no
SMa6340		ncRNA	0	1	no	0	1	no	0	1	no	0	1	no
SMa6341		ncRNA	0	1	no	0	1	no	0	1	no	0	1	no
SMa6343		ncRNA	0	1	no	0	1	no	0	1	no	0	1	no
SMa6344		ncRNA	0	1	no	0	1	no	0	1	no	0	1	no
SMa6345		ncRNA	0	1	no	-3.15984	0.341188	no	inf	0.00285916	yes	inf	1	no
SMa6347		CDS	0.105968	0.890281	no	0.0986621	0.920594	no	-0.926229	0.145284	no	-0.933535	0.119448	no
SMa6348		ncRNA	0	1	no	0	1	no	0	1	no	0	1	no
SMa6349		CDS	1.24029	0.085363	no	-0.237063	0.773327	no	1.35908	0.0552407	no	-0.118266	0.89452	no
SMa6350		CDS	1.53898	0.681191	no	-0.709395	0.640096	no	5.04836	0.234761	no	2.79998	0.437411	no
SMa6351		ncRNA	#NAME?	1	no	inf	0.444708	no	#NAME?	1	no	inf	0.439333	no
SMa6352		ncRNA	0	1	no	0	1	no	0	1	no	0	1	no
SMa6353		ncRNA	0	1	no	0	1	no	0	1	no	0	1	no
SMa6354		CDS	-3.43562	0.322733	no	-0.989368	0.51167	no	1.02634	0.443753	no	3.47258	0.331005	no
SMa6355		ncRNA	0	1	no	0	1	no	0	1	no	0	1	no
SMa6359		ncRNA	0	1	no	0	1	no	0	1	no	0	1	no
SMa6360		CDS	inf	0.268663	no	0.695795	0.750501	no	inf	0.0417138	no	2.20747	0.488183	no
SMa6361		ncRNA	0	1	no	0	1	no	0	1	no	0	1	no
SMa6362		ncRNA	inf	1	no	#NAME?	1	no	inf	1	no	#NAME?	1	no
SMa6363		CDS	-0.310168	0.913384	no	-1.20158	0.541953	no	1.2693	0.514335	no	0.377882	0.898769	no
SMa6366		ncRNA	#NAME?	1	no	0	1	no	#NAME?	1	no	0	1	no
SMa6367		ncRNA	inf	1	no	inf	1	no	0	1	no	0.625763	1	no
SMa6368		ncRNA	inf	1	no	-3.26546	0.257671	no	inf	0.0417138	no	0.545306	1	no
SMa6369		ncRNA	0	1	no	0	1	no	0	1	no	0	1	no
SMa6370		ncRNA	0	1	no	0	1	no	0	1	no	0	1	no
SMa6371		CDS	0.151664	0.841305	no	1.20182	0.00354496	yes	-0.59182	0.252732	no	0.458339	0.403913	no
SMa6372		ncRNA	0	1	no	0	1	no	0	1	no	0	1	no
SMa6373		ncRNA	0	1	no	0	1	no	0	1	no	0	1	no
SMa6374		ncRNA	0	1	no	0	1	no	0	1	no	0	1	no
SMa6376		ncRNA	0	1	no	0	1	no	0	1	no	0	1	no
SMa6377		ncRNA	0	1	no	#NAME?	0.266931	no	inf	0.266067	no	0	1	no
SMa6378		ncRNA	0	1	no	0	1	no	0	1	no	0	1	no
SMa6379		ncRNA	0	1	no	0	1	no	0	1	no	0	1	no
SMa6381		ncRNA	0	1	no	0	1	no	0	1	no	0	1	no
SMa6382		ncRNA	0	1	no	0	1	no	0	1	no	0	1	no
SMa6383		ncRNA	0	1	no	0	1	no	0	1	no	0	1	no
SMa6384		ncRNA	0	1	no	0	1	no	0	1	no	0	1	no
SMa6385		CDS	1.02239	0.337549	no	0.847974	0.433304	no	0.304873	0.838035	no	0.130452	0.914302	no
SMa6386		ncRNA	0	1	no	0	1	no	0	1	no	0	1	no
SMa6387		ncRNA	0	1	no	0	1	no	0	1	no	0	1	no
SMa6388		ncRNA	0.409089	0.492855	no	0.479721	0.348818	no	0.283022	0.644659	no	0.353653	0.541413	no
SMa6389		ncRNA	0.782905	0.844433	no	1.57217	0.52806	no	-0.175484	0.957601	no	0.613781	0.82383	no
SMa6390		ncRNA	0	1	no	0	1	no	0	1	no	0	1	no
SMa6391		ncRNA	0	1	no	0	1	no	0	1	no	0	1	no
SMa6392		CDS	-0.439865	0.864235	no	-1.88884	0.487344	no	1.36676	0.472829	no	-0.0822144	0.837195	no
SMa6393		CDS	2.76401	0.39103	no	-2.56481	0.418626	no	5.00044	0.145928	no	-0.328376	0.619892	no
SMa6394		ncRNA	0	1	no	0	1	no	0	1	no	0	1	no
SMa6395		CDS	0	1	no	-0.972787	0.761123	no	inf	1	no	inf	0.438471	no
SMa6396		ncRNA	0	1	no	0	1	no	0	1	no	0	1	no
SMa6397		ncRNA	0	1	no	0	1	no	0	1	no	0	1	no
SMa6398		ncRNA	0	1	no	0	1	no	0	1	no	0	1	no
SMa6399		ncRNA	0	1	no	0	1	no	0	1	no	0	1	no
SMa6400		ncRNA	0	1	no	0	1	no	0	1	no	0	1	no
SMa6401		ncRNA	0	1	no	0	1	no	0	1	no	0	1	no
SMa6402		ncRNA	0	1	no	0	1	no	0	1	no	0	1	no
SMa6403		ncRNA	0	1	no	0	1	no	0	1	no	0	1	no
SMa6404		ncRNA	-2.462	1	no	-0.492533	0.73067	no	0.204293	0.4421	no	2.17376	1	no
SMa6405		ncRNA	0	1	no	0	1	no	0	1	no	0	1	no
SMa6406		ncRNA	0	1	no	0	1	no	0	1	no	0	1	no
SMa6407		ncRNA	0	1	no	0	1	no	0	1	no	0	1	no
SMa6408		ncRNA	0	1	no	0	1	no	0	1	no	0	1	no
SMa6409		CDS	-0.128943	0.839695	no	-0.731789	0.699255	no	2.32088	0.346279	no	1.71803	0.47556	no
SMa6410		ncRNA	0	1	no	0	1	no	0	1	no	0	1	no
SMa6411		CDS	-0.0324382	0.979844	no	0.688421	0.539094	no	-1.29595	0.169518	no	-0.575092	0.56555	no
SMa6412		CDS	-0.226426	0.799131	no	-0.151395	0.870795	no	-0.0229708	0.973682	no	0.05206	0.956802	no
SMa6413		ncRNA	0	1	no	0	1	no	0	1	no	0	1	no
SMa6414		ncRNA	0	1	no	0	1	no	0	1	no	0	1	no
SMa6415		ncRNA	-0.0248104	0.967825	no	-0.116965	0.846895	no	1.83126	0.000512143	yes	1.73911	0.000512143	yes
SMa6416		ncRNA	0	1	no	0	1	no	0	1	no	0	1	no
SMa6417		ncRNA	0	1	no	0	1	no	0	1	no	0	1	no
SMa6418		ncRNA	inf	1	no	inf	1	no	0	1	no	-0.525482	1	no
SMa6422		ncRNA	0	1	no	0	1	no	0	1	no	0	1	no		Group II catalytic intron, Rfam_RF29
SMa6423		ncRNA	0	1	no	0	1	no	0	1	no	0	1	no
SMa6424		ncRNA	0	1	no	0	1	no	0	1	no	0	1	no
SMa6425		ncRNA	0	1	no	0	1	no	0	1	no	0	1	no
SMa6426		ncRNA	0	1	no	0	1	no	0	1	no	0	1	no
SMa6427		ncRNA	0	1	no	0	1	no	0	1	no	0	1	no
SMa6428		CDS	-1.15481	0.701247	no	-1.60547	0.625743	no	1.6909	0.451261	no	1.24024	0.790191	no
SMa6429		CDS	-0.218572	1	no	1.25333	0.302228	no	0.948338	0.57847	no	2.42024	0.188895	no
SMa6430		ncRNA	0	1	no	0	1	no	0	1	no	0	1	no
SMa6431		ncRNA	0	1	no	0	1	no	0	1	no	0	1	no
SMa6432		ncRNA	0	1	no	0	1	no	0	1	no	0	1	no
SMa6433		ncRNA	0	1	no	0	1	no	0	1	no	0	1	no
SMa6434		ncRNA	0	1	no	0	1	no	0	1	no	0	1	no
SMa6436		ncRNA	0	1	no	0	1	no	0	1	no	0	1	no
SMa6437		ncRNA	0.951455	0.831358	no	2.67395	0.648135	no	-0.396816	0.877024	no	1.32568	0.788837	no		Group II catalytic intron, Rfam_RF29
SMa6438		CDS	0.277121	1	no	-0.88229	0.762644	no	3.39564	0.488382	no	2.23623	0.514835	no
SMa6439		CDS	4.05427	0.439933	no	3.63018	0.392493	no	-0.596571	1	no	-1.02066	0.55051	no
SMa6440		ncRNA	0	1	no	0	1	no	0	1	no	0	1	no
SMa6441		ncRNA	0	1	no	0	1	no	0	1	no	0	1	no
SMa6442		ncRNA	inf	1	no	#NAME?	0.135749	no	inf	0.135248	no	#NAME?	1	no
SMa6443		ncRNA	-0.740837	0.429794	no	0.278653	0.758928	no	-0.0119452	0.985492	no	1.00755	0.239083	no
SMa6444		ncRNA	0	1	no	-3.54961	0.335927	no	inf	0.126762	no	inf	1	no
SMa6445		ncRNA	inf	1	no	inf	1	no	0	1	no	1.02686	1	no
SMa6446		ncRNA	0	1	no	0	1	no	0	1	no	0	1	no
SMa6447		ncRNA	0	1	no	0	1	no	0	1	no	0	1	no
SMa6448		ncRNA	0	1	no	0	1	no	0	1	no	0	1	no
SMa6450		ncRNA	0	1	no	0	1	no	0	1	no	0	1	no
SMa6451		CDS	2.00752	0.204514	no	0.800299	0.52516	no	1.50602	0.372117	no	0.298809	0.821233	no
SMa6452		ncRNA	0	1	no	0	1	no	0	1	no	0	1	no
SMa6453		ncRNA	0	1	no	0	1	no	0	1	no	0	1	no
SMa6454		CDS	-0.0640591	0.954441	no	0.0754216	0.941663	no	-0.326116	0.72847	no	-0.186636	0.866532	no
SMa6455		ncRNA	0	1	no	inf	0.210808	no	0	1	no	inf	0.210808	no
SMa6456		ncRNA	-1.44737	1	no	inf	0.287827	no	#NAME?	1	no	1.32462	0.721027	no
SMa6457		CDS	0.32566	0.793036	no	0.767413	0.352047	no	0.269292	0.822881	no	0.711044	0.436689	no
SMa6458		ncRNA	0	1	no	0	1	no	0	1	no	0	1	no
SMa6460		ncRNA	#NAME?	1	no	0	1	no	#NAME?	1	no	0	1	no
SMa6461		ncRNA	0	1	no	0	1	no	0	1	no	0	1	no
SMa6462		ncRNA	0	1	no	0	1	no	0	1	no	0	1	no
SMa6463		ncRNA	0	1	no	inf	1	no	0	1	no	inf	1	no
SMa6464		ncRNA	1.5627	0.659647	no	0.699436	0.647565	no	2.94489	0.343695	no	2.08163	0.321395	no
SMa6465		ncRNA	0	1	no	0	1	no	0	1	no	0	1	no
SMa6467		ncRNA	0	1	no	0	1	no	0	1	no	0	1	no
SMa6468		CDS	1.49533	0.297372	no	-0.456543	0.745037	no	1.14554	0.433071	no	-0.806334	0.524935	no
SMa6469		CDS	0.299752	0.884664	no	0.510962	0.862643	no	-1.45407	0.47989	no	-1.24286	0.594613	no
SMa6470		ncRNA	-0.318617	0.896606	no	1.02496	0.338298	no	0.475444	0.791979	no	1.81902	0.281497	no
SMa6471		ncRNA	0	1	no	0	1	no	0	1	no	0	1	no
SMa6473		ncRNA	0.357545	0.843225	no	0.52288	0.609675	no	-0.198435	0.888144	no	-0.0331004	0.983284	no
SMa6474		ncRNA	0	1	no	0	1	no	0	1	no	0	1	no
SMa6475		ncRNA	0	1	no	0	1	no	0	1	no	0	1	no
SMa6478		ncRNA	-0.35293	0.381159	no	0.339903	0.875066	no	0.780741	0.703337	no	1.47357	0.180329	no
SMa6479		ncRNA	inf	1	no	0	1	no	0	1	no	#NAME?	1	no
SMa6480		ncRNA	#NAME?	0.250638	no	#NAME?	0.188837	no	0.467052	0.884278	no	0	1	no
SMa6481		ncRNA	0	1	no	0	1	no	0	1	no	0	1	no
SMa6482		ncRNA	0	1	no	0	1	no	0	1	no	0	1	no
SMa6483		ncRNA	1.49217	0.693099	no	2.14553	0.585409	no	-0.880247	1	no	-0.226885	0.893775	no
SMa6484		ncRNA	0.189	1	no	0.318198	0.885499	no	2.26958	0.410613	no	2.39878	0.415194	no
SMa6485		ncRNA	0	1	no	0	1	no	0	1	no	0	1	no
SMa6486		ncRNA	0	1	no	0	1	no	0	1	no	0	1	no
SMa6487		ncRNA	0	1	no	0	1	no	0	1	no	0	1	no
SMa6488		ncRNA	inf	0.359889	no	inf	0.453925	no	0	1	no	-1.72228	0.709172	no
SMa6489		CDS	0.617749	0.692159	no	0.408071	0.823221	no	0.319904	0.880839	no	0.110226	0.943999	no
SMa6491		ncRNA	0	1	no	0	1	no	0	1	no	0	1	no
SMa6492		ncRNA	0	1	no	0	1	no	0	1	no	0	1	no
SMa6493		ncRNA	0	1	no	0	1	no	0	1	no	0	1	no
SMa6494		ncRNA	0	1	no	0	1	no	0	1	no	0	1	no
SMa6495		ncRNA	0	1	no	0	1	no	0	1	no	0	1	no
SMa6496		ncRNA	0	1	no	0	1	no	0	1	no	0	1	no
SMa6497		ncRNA	0	1	no	0	1	no	0	1	no	0	1	no
SMa6498		ncRNA	0	1	no	0	1	no	0	1	no	0	1	no
SMa6499		ncRNA	0	1	no	0	1	no	0	1	no	0	1	no
SMa6500		ncRNA	0	1	no	0	1	no	0	1	no	0	1	no
SMa6501		CDS	-0.701237	0.499446	no	0.0802543	0.950399	no	-0.578243	0.570912	no	0.203248	0.885405	no
SMa6502		CDS	0.0333706	0.977935	no	0.0563916	0.960662	no	-0.258628	0.808303	no	-0.235607	0.846471	no
SMa6503		ncRNA	0	1	no	0	1	no	0	1	no	0	1	no
SMa6504		ncRNA	0	1	no	0	1	no	0	1	no	0	1	no
SMa6505		ncRNA	-0.758306	0.735792	no	1.21558	0.366593	no	0.571387	0.77465	no	2.54528	0.236123	no
SMa6506		ncRNA	1.43228	0.0009592	yes	2.49152	0.000512143	yes	1.98566	0.000512143	yes	3.0449	0.000512143	yes		aR14
SMa6507		ncRNA	0	1	no	inf	1	no	0	1	no	inf	1	no
SMa6508		ncRNA	0	1	no	0	1	no	0	1	no	0	1	no
SMa6509		CDS	0	1	no	0	1	no	0	1	no	0	1	no
SMa6510		CDS	0	1	no	0	1	no	0	1	no	0	1	no
SMa6511		ncRNA	0	1	no	0	1	no	0	1	no	0	1	no
SMa6512		ncRNA	0	1	no	0	1	no	0	1	no	0	1	no
SMa6513		ncRNA	0	1	no	0	1	no	0	1	no	0	1	no
SMa6514		ncRNA	0	1	no	0	1	no	0	1	no	0	1	no
SMa6515		ncRNA	0	1	no	0	1	no	0	1	no	0	1	no
SMa6516		ncRNA	0	1	no	0	1	no	0	1	no	0	1	no
SMa6517		ncRNA	0	1	no	0	1	no	0	1	no	0	1	no
SMa6518		ncRNA	0	1	no	0	1	no	0	1	no	0	1	no
SMa6519		ncRNA	0	1	no	0	1	no	0	1	no	0	1	no
SMa6520		ncRNA	0	1	no	0	1	no	0	1	no	0	1	no
SMa6521		ncRNA	0	1	no	0	1	no	0	1	no	0	1	no
SMa6522		CDS	0.751978	0.744318	no	-0.800911	0.872895	no	0.23881	0.955774	no	-1.31408	0.695986	no
SMa6523		ncRNA	0	1	no	1.08991	0.726396	no	inf	1	no	inf	0.28178	no
SMa6524		ncRNA	0	1	no	0	1	no	0	1	no	0	1	no
SMa6525		ncRNA	-0.698082	0.800265	no	0.298411	0.865024	no	1.00951	0.550495	no	2.006	0.332983	no
SMa6528		ncRNA	0	1	no	0	1	no	0	1	no	0	1	no
SMa6529		ncRNA	0	1	no	0	1	no	0	1	no	0	1	no
SMa6530		ncRNA	0	1	no	0	1	no	0	1	no	0	1	no
SMa6531		ncRNA	0	1	no	0	1	no	0	1	no	0	1	no
SMa6532		ncRNA	0	1	no	0	1	no	0	1	no	0	1	no
SMa6533		ncRNA	0	1	no	0	1	no	0	1	no	0	1	no
SMa6534		ncRNA	0	1	no	0	1	no	0	1	no	0	1	no
SMa6535		CDS	-0.952661	1	no	-1.88782	0.468334	no	1.03585	0.665925	no	0.100694	1	no
SMa6536		CDS	-0.168383	0.851953	no	0.0932234	0.903003	no	0.223158	0.753515	no	0.484765	0.489614	no
SMa6537		CDS	-0.529922	0.666424	no	0.842612	0.38293	no	-0.0636307	0.960981	no	1.3089	0.234679	no
SMa6538		ncRNA	0	1	no	0	1	no	0	1	no	0	1	no
SMa6540		ncRNA	2.13812	0.449524	no	1.52953	0.45611	no	0.951208	0.796155	no	0.342618	0.870757	no
SMa6541		ncRNA	-1.42995	0.490514	no	inf	0.0542193	no	#NAME?	0.01349	no	0.362507	0.894055	no
SMa6543		ncRNA	-0.682967	0.766605	no	-0.424759	0.774663	no	0.533781	0.711252	no	0.79199	0.730327	no
SMa6544		CDS	2.49269	0.332949	no	-1.91385	0.299047	no	2.25213	0.358193	no	-2.15441	0.24998	no
SMa6545		CDS	0.450058	0.755182	no	-0.205488	0.875689	no	1.16667	0.324596	no	0.511124	0.659961	no
SMa6546		ncRNA	0	1	no	0	1	no	0	1	no	0	1	no
SMa6547		ncRNA	0	1	no	0	1	no	0	1	no	0	1	no
SMa6548		ncRNA	0	1	no	0	1	no	0	1	no	0	1	no
SMa6549		ncRNA	0	1	no	0	1	no	0	1	no	0	1	no
SMa6550		CDS	0	1	no	-3.9528	0.255178	no	inf	0.0166053	no	inf	1	no
SMa6551		ncRNA	0	1	no	0	1	no	0	1	no	0	1	no
SMa6552		ncRNA	0	1	no	0	1	no	0	1	no	0	1	no
SMa6553		ncRNA	0	1	no	0	1	no	0	1	no	0	1	no
SMa6554		ncRNA	0	1	no	0	1	no	0	1	no	0	1	no
SMa6555		ncRNA	-3.21939	1	no	-3.68736	0.608469	no	1.67524	0.771978	no	1.20728	1	no
SMa6556		ncRNA	0	1	no	0	1	no	0	1	no	0	1	no
SMa6557		ncRNA	0	1	no	0	1	no	0	1	no	0	1	no
SMa6558		ncRNA	0	1	no	0	1	no	0	1	no	0	1	no
SMa6559		ncRNA	0	1	no	0	1	no	0	1	no	0	1	no
SMa6560		ncRNA	0	1	no	0	1	no	0	1	no	0	1	no
SMa6561		ncRNA	0	1	no	0	1	no	0	1	no	0	1	no
SMa6562		ncRNA	0	1	no	0	1	no	0	1	no	0	1	no
SMa6563		ncRNA	0	1	no	0	1	no	0	1	no	0	1	no
SMa6564		ncRNA	0	1	no	0	1	no	0	1	no	0	1	no
SMa6565		ncRNA	0	1	no	0	1	no	0	1	no	0	1	no
SMa6566		ncRNA	0	1	no	0	1	no	0	1	no	0	1	no
SMa6568		ncRNA	0	1	no	0	1	no	0	1	no	0	1	no
SMa6569		ncRNA	0	1	no	0	1	no	0	1	no	0	1	no
SMa6570		ncRNA	#NAME?	1	no	1.16986	1	no	0.0946126	1	no	inf	1	no		aR14
SMa6571		ncRNA	0	1	no	-0.474547	0.884664	no	inf	0.193704	no	inf	0.252533	no
SMa6572		ncRNA	-1.03203	0.463281	no	-0.556308	0.703959	no	0.0242498	0.968763	no	0.49997	0.771938	no
SMa6573		ncRNA	0	1	no	-0.798174	0.832466	no	inf	0.157956	no	inf	0.261358	no
SMa6575		ncRNA	-13.1561	0.497006	no	3.80234	0.51816	no	-3.51471	0.485416	no	13.4437	0.530283	no
SMa6575		ncRNA	-13.1561	0.497006	no	3.80234	0.51816	no	-3.51471	0.485416	no	13.4437	0.530283	no
SMa6576		ncRNA	0	1	no	inf	1	no	0	1	no	inf	1	no
SMa6577		ncRNA	0	1	no	0	1	no	0	1	no	0	1	no
SMa6578		ncRNA	-0.268642	0.838485	no	0.481584	0.759372	no	-1.3517	0.266105	no	-0.601471	0.614897	no
SMa6579		ncRNA	0	1	no	0	1	no	0	1	no	0	1	no
SMa6580		ncRNA	0	1	no	0	1	no	0	1	no	0	1	no
SMa6581		ncRNA	0	1	no	0	1	no	0	1	no	0	1	no
SMa6582		ncRNA	#NAME?	0.413383	no	0.87443	0.85735	no	1.13433	0.800988	no	inf	0.368287	no		Rfam_RF49_S-element
SMa6584	incA2	ncRNA	0	1	no	0	1	no	0	1	no	0	1	no		RNA-mediating plasmid incompatibility, Rfam_RF489
SMa6585		ncRNA	0	1	no	0	1	no	0	1	no	0	1	no
SMa7001		ncRNA	-2.94037	1	no	-1.84232	0.550138	no	5.2599	0.524935	no	6.35794	0.465094	no
SMa7002		ncRNA	0	1	no	0	1	no	0	1	no	0	1	no
SMa7003		ncRNA	0	1	no	0	1	no	0	1	no	0	1	no
SMa7004		ncRNA	0.967663	0.80007	no	1.39608	0.624807	no	-0.95821	0.824535	no	-0.52979	0.87312	no
SMa7005		ncRNA	-1.07457	0.677372	no	1.31852	0.415544	no	0.443876	0.857018	no	2.83697	0.32026	no
SMa7006		ncRNA	inf	1	no	inf	1	no	0	1	no	-2.46402	1	no
SMa7007		ncRNA	0.121906	0.927032	no	1.75878	0.0221173	no	-0.179313	0.888868	no	1.45756	0.0739026	no
SMa7008		ncRNA	-0.110603	0.933406	no	-0.0555369	0.972181	no	-0.0971824	0.93998	no	-0.0421161	0.976505	no
SMa7009		ncRNA	0	1	no	0	1	no	0	1	no	0	1	no
SMa7010		ncRNA	0	1	no	0	1	no	0	1	no	0	1	no
SMa7011		ncRNA	0	1	no	0	1	no	0	1	no	0	1	no
SMa7012		ncRNA	inf	0.173189	no	inf	0.0915883	no	0	1	no	0.748488	0.781927	no
SMa7013		ncRNA	0	1	no	0	1	no	0	1	no	0	1	no
SMa7014		ncRNA	#NAME?	1	no	0	1	no	#NAME?	1	no	0	1	no
SMa7015		ncRNA	0	1	no	0	1	no	0	1	no	0	1	no
SMa7016		ncRNA	0	1	no	0	1	no	0	1	no	0	1	no
SMa7017		ncRNA	-1.66805	0.743711	no	2.18426	0.717871	no	-1.30804	0.796155	no	2.54427	0.705445	no
SMa7018		ncRNA	0	1	no	0	1	no	0	1	no	0	1	no
SMa7019		ncRNA	1.27939	1	no	-2.05311	1	no	2.05184	1	no	-1.28066	1	no
SMa7020		ncRNA	-1.76306	0.542871	no	-1.00087	0.388289	no	-5.71638	0.000512143	yes	-4.95419	0.453706	no
SMa7021		ncRNA	0	1	no	#NAME?	1	no	inf	1	no	0	1	no
SMa7022		ncRNA	0	1	no	0	1	no	0	1	no	0	1	no
SMa7023		ncRNA	-0.269804	0.8801	no	-0.804476	0.446181	no	1.49309	0.181959	no	0.958419	0.494947	no
SMa7024		ncRNA	0	1	no	-1.38268	0.773577	no	inf	0.42146	no	inf	0.441775	no
SMa7025		ncRNA	0	1	no	#NAME?	0.188837	no	inf	0.193704	no	0	1	no
SMa7026		ncRNA	0	1	no	inf	0.224293	no	0	1	no	inf	0.224293	no
SMa7027		ncRNA	inf	1	no	-0.337128	1	no	inf	1	no	2.62448	1	no
SMa7028		ncRNA	0	1	no	0	1	no	0	1	no	0	1	no
SMa7029		ncRNA	inf	1	no	-1.49504	0.500782	no	inf	0.0151765	no	2.45879	1	no
SMa7030		ncRNA	0	1	no	0	1	no	0	1	no	0	1	no
SMa7031		ncRNA	0.636378	0.813489	no	0.022735	0.985492	no	1.84807	0.341379	no	1.23443	0.427361	no
SMa7032		ncRNA	0	1	no	0	1	no	0	1	no	0	1	no
SMa7033		ncRNA	0	1	no	#NAME?	1	no	inf	1	no	0	1	no
SMa7034		ncRNA	0	1	no	0.297457	1	no	inf	1	no	inf	1	no
SMa7035		ncRNA	1.97396	0.705035	no	#NAME?	1	no	-0.607401	1	no	#NAME?	0.412941	no
SMa7036		ncRNA	0	1	no	0	1	no	0	1	no	0	1	no
SMa7037		ncRNA	0	1	no	0	1	no	0	1	no	0	1	no
SMa7038		ncRNA	0	1	no	0	1	no	0	1	no	0	1	no
SMa7039		ncRNA	#NAME?	1	no	0	1	no	#NAME?	1	no	0	1	no
SMa7049			-0.702134	0.608323	no	-0.0257209	0.983912	no	0.341259	0.745078	no	1.01767	0.447508	no
SMa7050			0.204869	1	no	-1.49876	0.576347	no	1.40623	0.618118	no	-0.297397	1	no
SMa7051			1.0621	1	no	-0.581234	0.406142	no	2.66498	0.0179421	no	1.02164	1	no
SMa7052			2.53463	0.207551	no	0.505831	1	no	1.77152	1	no	-0.257283	0.84906	no
SMa7053			-0.297605	0.804195	no	1.14333	0.0914412	no	-0.0246489	0.982274	no	1.41629	0.0782774	no
SMa7054			0.35064	1	no	0.240173	0.83334	no	0.943702	1	no	0.833235	0.404087	no
SMb20002	lacK	CDS	-1.61673	0.0403086	no	-0.424588	0.672291	no	-1.52543	0.0451564	no	-0.333284	0.758158	no		Lactose ABC transporter,ATP-binding protein	K10191	Q92XF6
SMb20003		CDS	-0.892402	0.0331864	no	0.472855	0.329183	no	-1.26306	0.00137247	yes	0.1022	0.875665	no	I.A.16 proline	Pyrroline-5-carboxylate reductase	K00286	Q92XF5
SMb20004	gstR	CDS	-0.640555	0.210017	no	0.187372	0.787986	no	-0.62875	0.219236	no	0.199177	0.774519	no		Putative GstR-like transcriptional regulator		Q92XF4
SMb20005	gst15	CDS	-0.994035	0.47813	no	-0.397604	0.556533	no	2.29297	0.00889017	yes	2.8894	0.0514096	no	VI MISCELLANEOUS	Putative glutathione S-transferase	K00799	Q92XF3
SMb20006		CDS	-0.91318	0.350843	no	0.256813	0.682072	no	1.56725	0.0142322	no	2.73724	0.00632638	yes	VI.B Hypothetical/Partial homology	Hypothetical protein,FMN-binding domain	K07006	Q92XF2
SMb20007	katC	CDS	0.0901331	1	no	-1.47857	0.0009592	yes	3.48619	0.000512143	yes	1.91749	0.0217116	no	IV.G.4 detoxification	Catalase	K03781
SMb20008		CDS	-0.24659	0.859286	no	-0.653139	0.505876	no	0.91031	0.333911	no	0.503761	0.668583	no		DNA ligase (ATP)		Q92XF1
SMb20009		CDS	-0.449637	0.52013	no	-0.252594	0.75165	no	0.162038	0.841872	no	0.359082	0.638063	no		Putative transcriptional regulator		Q92XF0
SMb20010		CDS	0.562011	0.485882	no	-0.706536	0.260371	no	1.91672	0.00995897	yes	0.648168	0.346236	no	VI.C Hypothetical/Global similarity	Hypothetical protein		Q92XE9
SMb20011		CDS	-0.438397	1	no	-0.645781	0.390327	no	1.85829	0.0229796	no	1.6509	0.109953	no		Putative heavy-metal transporter	K07238	Q92XE8
SMb20012		CDS	-0.283767	1	no	-0.288202	1	no	0.649191	1	no	0.644756	1	no		Hypothetical protein		Q92XE7
SMb20013		CDS	-1.61506	0.0205916	no	-1.01185	0.0913193	no	-0.105505	0.890564	no	0.497712	0.559215	no		Putative oxidoreductase		Q92XE6
SMb20014		CDS	-0.464244	0.461022	no	-0.961701	0.0512853	no	0.793925	0.115129	no	0.296468	0.672595	no		Probable transcriptional regulator	K05499	Q92XE5
SMb20015		CDS	-0.202872	0.864721	no	-0.483692	0.684814	no	0.982699	0.323491	no	0.70188	0.473884	no		Putative sugar ABC transporter,permease component	K10440	Q92XE4
SMb20016		CDS	-0.250851	0.829925	no	-0.20343	0.89027	no	0.593927	0.599874	no	0.641348	0.536882	no		Putative sugar ABC transporter,permease component	K10440	Q92XE3
SMb20017		CDS	-0.00059427	0.99253	no	-0.129556	0.890718	no	1.03231	0.148051	no	0.903346	0.128723	no		Putative sugar ABC transporter,ATP-binding protein	K10441	Q92XE2
SMb20018		CDS	-0.630014	0.153049	no	0.616643	0.253153	no	-1.77741	0.000512143	yes	-0.530752	0.289306	no	IV.D.3 carbohydrates, organic acids, alcohols	Probable sugar ABC transporter,ATP-binding protein	K10439	Q92XE1
SMb20019	sucB	CDS	0.251155	0.805755	no	-1.11341	0.109124	no	1.36098	0.0479355	no	-0.00357999	0.985518	no	I.H.6 TCA cycle	Dihydrolipoyllysine-residue succinyltransferase	K00658	Q92XE0
SMb20020	pdh	CDS	-1.26044	0.00285916	yes	-0.118712	0.864242	no	-1.59145	0.000512143	yes	-0.449722	0.394169	no	I.H.6 TCA cycle	Pyruvate dehydrogenase (acetyl-transferring)	K11381	Q92XD9
SMb20021		CDS	0.527266	0.356794	no	0.671753	0.333036	no	-0.915339	0.146825	no	-0.770852	0.178455	no		Putative transcriptional regulator		Q92XD8
SMb20022		CDS	-0.436144	0.446722	no	0.268688	0.632618	no	0.465219	0.397895	no	1.17005	0.0091608	yes	VI.C Hypothetical/Global homology	Conserved hypothetical protein		Q92XD7
SMb20023		CDS	-0.734895	0.0639051	no	0.704628	0.0943067	no	-1.13243	0.00387636	yes	0.307095	0.525746	no	I Small Molecule Metabolism	Probable 5-oxoprolinase	K01469	Q92XD6
SMb20024	rluB	CDS	-0.511103	0.268522	no	0.12676	0.856511	no	-0.980945	0.0293228	no	-0.343081	0.51816	no		Putative ribosomal large subunit pseudouridine synthase B	K06178	Q92XD5
SMb20025		CDS	-1.27427	0.00250247	yes	1.48642	0.000512143	yes	-2.11704	0.000512143	yes	0.643654	0.144981	no	VI.C Hypothetical/Global similarity	Conserved hypothetical protein	K07795	Q92XD4
SMb20026		CDS	-1.3771	0.000512143	yes	-0.256564	0.630758	no	-1.92948	0.000512143	yes	-0.808938	0.0685809	no	VI.C Hypothetical/Global similarity	Conserved hypothetical protein	K07794	Q92XD3
SMb20027		CDS	-1.45526	0.000512143	yes	0.204893	0.703054	no	-2.32878	0.000512143	yes	-0.66863	0.107841	no	VI.C Hypothetical/Global homology	Conserved hypothetical protein	K07793	Q92XD2
SMb20028		CDS	-0.404812	0.374713	no	-0.0150144	0.977604	no	-0.413752	0.350922	no	-0.0239543	0.967665	no		Hypothetical protein		Q92XD1
SMb20029		CDS	-0.687129	0.612488	no	0.22378	0.891407	no	0.110411	0.94138	no	1.02132	0.463724	no		Conserved hypothetical protein		Q92XD0
SMb20030	rpoE9	CDS	-0.619963	0.287498	no	0.114344	0.869276	no	0.188618	0.775043	no	0.922925	0.0914412	no		RNA polymerase sigma factor,ECF subfamily protein	K03088	Q92XC9
SMb20031		CDS	-0.285418	0.869717	no	0.245155	0.870834	no	-0.00652617	0.972854	no	0.524046	0.735219	no		Hypothetical protein		Q92XC8
SMb20032		CDS	-0.587579	0.591741	no	-0.453936	0.413496	no	0.122582	0.861273	no	0.256225	0.828477	no		Hypothetical protein		Q92XC7
SMb20033		CDS	-1.53538	0.000512143	yes	0.575266	0.235153	no	-1.49274	0.000512143	yes	0.617908	0.219163	no	VI.A Not classified regulator	Transcription regulator,TetR family		Q92XC6
SMb20034		CDS	-2.78193	0.00420562	yes	-1.78944	0.0467119	no	-0.483011	0.475422	no	0.50948	0.682763	no	IV.D.3 carbohydrates, organic acids, alcohols	Putative TRAP-type quinic acid transporter,small permease component	K21394	Q92XC5
SMb20035		CDS	-2.88015	0.00250247	yes	-1.95112	1	no	-0.00964191	0.990771	no	0.919387	1	no	IV.D.3 carbohydrates, organic acids, alcohols	Putative TRAP-type quinic acid transporter,large permease component	K21393	Q92XC4
SMb20036		CDS	-2.86285	0.000512143	yes	0.103079	0.90296	no	-3.22208	0.000512143	yes	-0.256157	0.727648	no	IV.D.3 carbohydrates, organic acids, alcohols	Putative TRAP-type quinic acid transporter,periplasmic solute-binding protein	K21395	Q92XC3
SMb20037	aroE2	CDS	-2.80467	0.000512143	yes	0.0140062	0.983762	no	-2.19569	0.00285916	yes	0.62299	0.450358	no	I.A.5 chorismate	Putative shikimate 5-dehydrogenase	K00014	Q92XC2
SMb20038		CDS	-0.168383	0.901037	no	1.05194	0.320353	no	-0.553522	0.658678	no	0.666803	0.521135	no		Hypothetical protein		Q92XC1
SMb20039		CDS	0.181665	0.754806	no	-0.92738	0.0251186	no	0.880613	0.0336001	no	-0.228432	0.685475	no		GntR-family transcritional regulator containing an aminotransferase domain		Q92XC0
SMb20040		CDS	0.989953	1	no	-0.183048	0.823904	no	2.45441	0.0142322	no	1.28141	0.066951	no		Hypothetical protein transmembrane		Q92XB9
SMb20041		CDS	-0.297245	0.793892	no	-1.5707	0.0251186	no	1.33083	0.0520611	no	0.0573696	0.961194	no		Hypothetical protein		Q92XB8
SMb20042		CDS	-0.245085	0.627032	no	0.754071	0.0626412	no	-1.34547	0.000512143	yes	-0.346315	0.460808	no	VI.C Hypothetical/Global homology	Conserved hypothetical protein		Q92XB7
SMb20043		CDS	-0.386274	0.378638	no	0.347338	0.446498	no	-1.50605	0.000512143	yes	-0.772439	0.0420276	no	VI.C Hypothetical/Global similarity	Hypothetical protein		Q92XB6
SMb20044	repC1	CDS	-0.14191	0.91312	no	0.628896	0.628472	no	-1.3617	0.234811	no	-0.590891	0.589723	no		Probable replication protein C	K18996	Q92XB5
SMb20045	repB1	CDS	-0.137431	0.852411	no	-0.122928	0.861677	no	-0.359983	0.52701	no	-0.345479	0.581049	no		Probable replication protein B	K03497	Q92XB4
SMb20046	repA1	CDS	-0.354164	0.469356	no	1.00807	0.00832418	yes	-1.60726	0.000512143	yes	-0.245023	0.644257	no	II.B.8 DNA - replication, repair, restr./modif.	Probable replication protein A		Q92XB3
SMb20047		CDS	1.11853	0.249291	no	1.58553	0.0261707	no	0.610612	0.571497	no	1.07761	0.133191	no		Hypothetical protein		Q92XB2
SMb20048		CDS	0.125481	0.861313	no	-0.325128	0.539094	no	0.601887	0.214612	no	0.151278	0.819888	no		Probable transcriptional regulator	K05836	Q92XB1
SMb20049	fusA2	CDS	-0.614012	0.145284	no	-0.2706	0.585805	no	0.787041	0.040836	no	1.13045	0.00452512	yes	II.B.7 proteins and peptides - translation and modification	Putative elongation factor G	K02355	Q92XB0
SMb20050		CDS	0.145393	0.915292	no	-0.314652	0.726997	no	1.62264	0.0807867	no	1.1626	0.150373	no		Hypothetical transmembrane protein		Q92XA9
SMb20054	cpo	CDS	-1.18586	0.672314	no	-0.825934	0.611367	no	2.08634	0.149069	no	2.44627	0.422363	no		Chloride peroxidase	K00433	Q92XA8
SMb20055		CDS	-0.315897	0.532409	no	0.334878	0.512109	no	0.694532	0.111144	no	1.34531	0.0009592	yes	VI.A Not classified regulator	Putative transcriptional regulator		Q92XA7
SMb20056	btuF	CDS	-0.313787	0.73267	no	0.567946	0.431736	no	-0.121076	0.903346	no	0.760656	0.272678	no	IV.D Transport of small molecules	ABC transporter,periplasmic solute-binding protein	K02016	Q92XA6
SMb20057	btuC	CDS	-0.279337	0.811219	no	-0.886129	0.342311	no	0.759855	0.426784	no	0.153063	0.901645	no	IV.D Transport of small molecules	ABC transporter,permease	K02015	Q92XA5
SMb20058	btuD	CDS	-0.340282	0.753179	no	-0.712582	0.473194	no	0.676376	0.487786	no	0.304076	0.792216	no	IV.D Transport of small molecules	ABC transporter,ATP-binding protein	K02013	Q92XA4
SMb20059		CDS	0.0144194	0.981996	no	0.505053	0.323951	no	0.121486	0.864668	no	0.61212	0.229922	no	I Small Molecule Metabolism	SAM-dependent methyltransferase,may be involved in cobalamin metabolism		Q92XA3
SMb20060	TRm5	CDS	-1.45776	0.219337	no	1.43565	0.102235	no	-1.13892	0.214405	no	1.75449	0.140868	no	V.A Transposon-related functions	Probable ISRm5 transposase	K07493	Q92XA2
SMb20061		CDS	-1.48075	0.369664	no	0.433727	0.820525	no	-0.925261	0.532729	no	0.989217	0.648731	no		Hypothetical protein		Q92XA1
SMb20062		CDS	-0.561344	0.589692	no	1.44805	0.192462	no	-0.902254	0.429497	no	1.10714	0.243148	no		Conserved hypothetical protein	K07746	Q92XA0
SMb20063		CDS	-1.01627	0.28178	no	0.0660332	0.943999	no	0.39209	0.616954	no	1.4744	0.119448	no		Conserved hypothetical protein	K19092	Q92X99
SMb20064		CDS	-0.362699	0.682992	no	0.188774	0.845345	no	0.525081	0.541182	no	1.07655	0.0896269	no		Putative transposase	K07497	Q92X98
SMb20065		CDS	-0.832987	1	no	-2.45308	0.0127728	no	4.11814	0.0623391	no	2.49804	0.216427	no		Hypothetical protein		Q92X97
SMb20066		CDS	-1.06366	0.313292	no	-1.91068	0.00513758	yes	2.1532	0.00720208	yes	1.30618	0.187013	no	VI.C Hypothetical/Global similarity	Hypothetical protein		Q92X96
SMb20067		CDS	-0.504305	0.64816	no	-0.503872	0.539019	no	0.618771	0.448358	no	0.619204	0.54151	no		Conserved hypothetical protein	K06934	Q92X95
SMb20068		CDS	-0.691402	0.142958	no	0.648186	0.109511	no	1.35189	0.000512143	yes	2.69147	0.000512143	yes	VI.C Hypothetical/Global homology	Hypothetical protein	K09165	Q92X94
SMb20069		CDS	-0.41712	0.381528	no	0.910508	0.020802	no	-1.79889	0.000512143	yes	-0.471267	0.289224	no	IV.D.2 amino acids, amines, peptides	Probable Na+/aminoacid symporter	K03310	Q92X93
SMb20070		CDS	-0.348601	0.466914	no	0.643528	0.113924	no	-1.2684	0.000512143	yes	-0.276267	0.578293	no	IV.D Transport of small molecules	Putative sulfate permease	K03321	Q92X92
SMb20071		CDS	0.131166	1	no	-0.954192	0.119178	no	2.8714	0.00720208	yes	1.78605	0.0446364	no	IV.D Transport of small molecules	Putative efflux protein		Q92X91
SMb20072		CDS	-0.928113	0.0570546	no	-0.245962	0.657972	no	-0.0576352	0.92808	no	0.624515	0.234679	no		ABC transporter,periplasmic solute-binding protein,induced by myo-inositol	K17213	Q92X90
SMb20073		CDS	-0.454297	0.615302	no	-0.353597	0.502083	no	2.15269	0.00137247	yes	2.2534	0.0009592	yes	I Small Molecule Metabolism	short chain alcohol dehydrogenase/reductase involved in D-fucose,lysine,leucine and proline utilization		Q92X89
SMb20074		CDS	-1.81936	0.544457	no	-2.34272	0.202441	no	4.48208	0.451503	no	3.95872	0.275676	no		Hypothetical protein		Q92X88
SMb20075		CDS	-0.144729	1	no	-3.21756	0.268663	no	4.01556	0.38338	no	0.942728	0.818725	no		Hypothetical protein		Q92X87
SMb20076		CDS	0.689397	1	no	-1.85043	0.00354496	yes	3.66568	0.00250247	yes	1.12586	0.159634	no	I Small Molecule Metabolism	short chain alcohol dehydrogenase/reductase involved in D-fucose,lysine,leucine and proline utilization		Q92X86
SMb20077		CDS	0.410958	0.519863	no	0.413121	0.47883	no	1.20628	0.0104758	no	1.20845	0.0158978	no		Putative sensor histidine kinase		Q92X85
SMb20078		CDS	0.665126	0.490624	no	0.694677	0.437452	no	1.43027	0.0953194	no	1.45982	0.0524248	no		Probable response regulator	K02479	Q92X84
SMb20079		CDS	1.25504	0.000512143	yes	1.12419	0.00513758	yes	2.41414	0.000512143	yes	2.28329	0.000512143	yes	VI MISCELLANEOUS	Putaive haemolysin-type calcium-binding protein		Q92X83
SMb20080		CDS	0.795268	0.218814	no	0.0955718	0.877314	no	2.42378	0.000512143	yes	1.72409	0.0009592	yes	I Small Molecule Metabolism	Formaldehyde dehydrogenase (glutathione)		Q92X82
SMb20081		CDS	0.166106	0.824215	no	-0.482795	0.521152	no	0.296084	0.717828	no	-0.352817	0.597387	no		Conserved hypothetical protein	K07096	Q92X81
SMb20082		CDS	0.143936	1	no	-0.682234	0.633462	no	2.42777	0.210017	no	1.6016	0.390548	no		Hypothetical protein		Q92X80
SMb20083		CDS	-0.140851	0.919446	no	-0.868981	0.238618	no	1.58899	0.0454771	no	0.86086	0.405578	no		Hypothetical protein		Q92X79
SMb20084		CDS	-0.223957	0.80245	no	-0.773415	0.178221	no	0.848967	0.157956	no	0.299509	0.716553	no		Hypothetical protein transmembrane
SMb20085		CDS	1.50724	0.220512	no	0.265784	0.824377	no	1.45393	0.243148	no	0.212481	0.862643	no		Hypothetical protein		Q92X77
SMb20086		CDS	-0.441637	0.751512	no	0.529843	0.733628	no	-0.800696	0.568779	no	0.170785	0.90815	no		Hypothetical protein		Q92X76
SMb20087		CDS	-0.322615	0.643005	no	-0.460583	0.440794	no	0.754034	0.172853	no	0.616066	0.29336	no		Conserved hypothetical protein		Q92X75
SMb20088		CDS	-0.629782	0.436218	no	-0.431398	0.430835	no	1.39461	0.0142322	no	1.59299	0.0229796	no		Protein-L-isoaspartate O-methyltransferase	K00573	Q92X74
SMb20089		CDS	-0.172219	0.923322	no	-1.34041	0.287433	no	0.989697	0.436323	no	-0.178496	0.930453	no		Hypothetical protein		Q92X73
SMb20090		CDS	-0.428918	0.852822	no	-0.609351	0.723942	no	0.859331	0.624807	no	0.678898	0.750347	no		Hypothetical protein		Q92X72
SMb20091		CDS	-0.287165	0.817639	no	-0.527367	0.399357	no	1.81396	0.0188099	no	1.57376	0.0600641	no		Conserved hypothetical protein		Q92X71
SMb20092		CDS	0.812296	0.449045	no	-1.10427	0.184534	no	1.73599	0.0849211	no	-0.180579	0.884278	no		Conserved hypothetical protein		Q92X70
SMb20093		CDS	0.104779	1	no	-1.48046	0.482023	no	2.64665	0.349483	no	1.06141	1	no		Hypothetical protein	K07027	Q92X69
SMb20094		CDS	-0.699848	1	no	-0.973289	0.0642023	no	2.10639	0.00250247	yes	1.83295	0.402055	no	I Small Molecule Metabolism	Phospholipase D	K01115	Q92X68
SMb20095		CDS	0.23791	1	no	-1.16612	1	no	1.6918	1	no	0.28777	1	no		Acetolactate synthase	K00156	Q92X67
SMb20096		CDS	-1.38733	0.227468	no	0.575327	0.392653	no	0.647974	0.412829	no	2.61063	0.0446364	no		Conserved hypothetical protein		Q92X66
SMb20097		CDS	-0.779206	0.217381	no	-0.24678	0.642251	no	1.651	0.0009592	yes	2.18342	0.000512143	yes	I Small Molecule Metabolism	Hypothetical oxidoreductase protein	K00594	Q92X65
SMb20098		CDS	-0.278036	0.936491	no	-0.683899	0.673559	no	2.43399	0.294368	no	2.02813	0.447826	no		Conserved hypothetical protein		Q92X64
SMb20099		CDS	0.0426601	0.951609	no	0.237137	0.667136	no	1.83122	0.000512143	yes	2.0257	0.000512143	yes	I.F Central intermediary metabolism	Putative trehalose synthase	K05343	Q92X63
SMb20100		CDS	-0.502609	0.488712	no	0.631981	0.164147	no	1.03283	0.0343504	no	2.16742	0.000512143	yes	I Small Molecule Metabolism	Putative dehydrogenase		Q92X62
SMb20101		CDS	-0.697082	0.0926333	no	-0.171079	0.751384	no	-0.121176	0.831913	no	0.404827	0.382991	no		Putative L-2-hydroxyglutarate dehydrogenase	K15736	Q92X61
SMb20102	acoR	CDS	-0.53135	0.233688	no	-0.170583	0.752172	no	0.899369	0.0197045	no	1.26014	0.000512143	yes	I Small Molecule Metabolism	Putative acetoin catabolism regulatory protein	K21405	Q92X60
SMb20103		CDS	-1.04529	0.0605965	no	1.2353	0.00420562	yes	0.717216	0.142705	no	2.99781	0.000512143	yes	I Small Molecule Metabolism	Probable FAD-dependent oxidoreductase	K07222	Q92X59
SMb20104		CDS	-0.0786127	0.900338	no	0.93802	0.012533	no	1.03341	0.0117594	no	2.05004	0.000512143	yes	VI.C Hypothetical/Global homology	Hypothetical membrane protein	K07090	Q92X58
SMb20105		CDS	-0.0382039	0.949197	no	1.05553	0.00720208	yes	-1.50615	0.000512143	yes	-0.412414	0.358639	no	VI.A Not classified regulator	Putative transcriptional regulator		Q92X57
SMb20106		CDS	-0.0162085	0.978827	no	0.474112	0.292667	no	0.28943	0.582848	no	0.779751	0.0599408	no		Putative transcriptional regulator		Q92X56
SMb20107		CDS	-1.41893	0.00213505	yes	0.522838	0.554058	no	-2.88708	0.000512143	yes	-0.94531	0.153004	no	VI.C Hypothetical/Global homology	Conserved hypothetical protein		Q92X55
SMb20108		CDS	-1.906	0.000512143	yes	-1.06397	0.048079	no	-1.93207	0.000512143	yes	-1.09004	0.0449954	no	IV.D.2 amino acids, amines, peptides	Putative ABC transporter periplasmic oligopeptide-binding protein	K02035	Q92X54
SMb20109		CDS	-1.96455	0.274808	no	-0.622911	1	no	-1.41268	0.400992	no	-0.0710435	1	no		Putative oligopeptide ABC transporter permease	K02033	Q92X53
SMb20110		CDS	-1.93771	0.159911	no	-0.666201	1	no	-1.18159	0.469471	no	0.0899268	1	no		Putative oligopeptide ABC transporter permease	K02034	Q92X52
SMb20111		CDS	-1.28825	0.0266175	no	-0.324329	0.724021	no	-1.18201	0.0879738	no	-0.218095	0.803742	no		Putative oligopeptide ABC transporter ATP-binding protein	K02031	Q92X51
SMb20112		CDS	-0.73491	0.671078	no	-0.448851	0.844569	no	-0.601258	0.804195	no	-0.315199	0.860962	no		Hypothetical protein		Q92X50
SMb20113		CDS	-0.557251	0.403322	no	0.360232	0.678448	no	-1.28557	0.0301129	no	-0.368089	0.653189	no		D-isomer specific 2-hydroxyacid dehydrogenase		Q92X49
SMb20114		CDS	-0.116935	0.885598	no	-0.377698	0.633957	no	-0.270916	0.724031	no	-0.531679	0.439333	no		Conserved hypothetical protein		Q92X48
SMb20115	ilvD4	CDS	-0.0980574	0.899156	no	-0.601124	0.329689	no	-0.00731533	0.990596	no	-0.510382	0.435842	no		Putative dihydroxy-acid dehydratase		Q92X47
SMb20116		CDS	0.307861	1	no	-1.2486	0.00176271	yes	3.18111	0.000512143	yes	1.62465	0.00137247	yes	VI.C Hypothetical/Global similarity	Conserved hypothetical protein		Q92X46
SMb20117		CDS	0.478488	0.467318	no	-1.39195	0.000512143	yes	2.83135	0.000512143	yes	0.960917	0.0451564	no	III.A.1 surface polysaccharides/antigens	Hypothetical sugar transferase protein	K12995	Q92X45
SMb20118		CDS	0.574154	0.236123	no	0.0141748	0.979768	no	1.74513	0.000512143	yes	1.18515	0.00387636	yes	VI.C Hypothetical/Global homology	Conserved hypothetical protein		Q92X44
SMb20119		CDS	-0.0777408	0.95962	no	0.431737	0.735388	no	0.587914	0.663892	no	1.09739	0.303129	no		Putative site-specific recombinase		Q92X43
SMb20121		CDS	-0.150878	0.88056	no	0.755086	0.361762	no	0.283617	0.775695	no	1.18958	0.0832604	no		Hypothetical protein	K07746	Q92X41
SMb20122		CDS	-0.222219	0.9029	no	-0.477467	0.68352	no	0.981032	0.359889	no	0.725785	0.619784	no		Hypothetical protein		Q92X40
SMb20123		CDS	-0.541862	0.300087	no	0.618566	0.163126	no	0.00246777	0.992678	no	1.1629	0.00832418	yes	VI.A Not classified regulator	Putative transcriptional regulator		Q92X39
SMb20124	ttpD	CDS	0.0660653	0.949989	no	0.208822	0.746015	no	1.14232	0.0655279	no	1.28508	0.0430852	no		Putative ABC transporter of tri and tetrapeptides,ATP-binding protein	K23537	Q92X38
SMb20125	ttpC	CDS	0.281316	1	no	0.134411	0.888868	no	1.64136	0.0847922	no	1.49445	0.122507	no		Putative ABC transporter of tri and tetrapeptides,permease component	K23536	Q92X37
SMb20126	ttpB	CDS	0.675932	1	no	1.04461	0.0555832	no	2.87807	0.0223411	no	3.24675	0.00137247	yes	IV.D.2 amino acids, amines, peptides	Putative ABC transporter of tri and tetrapeptides,permease component	K23535	Q92X36
SMb20127		CDS	0.335047	0.731735	no	-0.817069	0.141344	no	2.1479	0.00213505	yes	0.995781	0.138603	no	IV.D.6 nucleosides, purines pyrimidines	Putative xanthine and xanthosine ABC transporter,periplasmic solute-binding protein	K07335	Q92X35
SMb20128		CDS	-0.211499	1	no	-0.588339	0.395798	no	1.43346	0.0371859	no	1.05661	0.13839	no		Deaminase	K01485	Q92X34
SMb20129		CDS	-0.705226	0.44332	no	-0.561108	0.51167	no	0.297396	0.752377	no	0.441513	0.675567	no		Putative transcriptional regulator		Q92X33
SMb20130		CDS	-0.784492	0.744491	no	-0.365775	0.926552	no	0.52512	0.892471	no	0.943838	0.692652	no		Probable oxidoreductase	K03519	Q92X32
SMb20131		CDS	-0.775209	0.799984	no	-0.189998	0.956635	no	0.175894	0.959408	no	0.761105	0.813052	no		Probable oxidoreductase	K03518	Q92X31
SMb20132		CDS	-0.482652	0.571554	no	-0.184254	0.91082	no	-0.234384	0.85557	no	0.0640135	0.957337	no		Probable dehydrogenase	K00087	Q92X30
SMb20133		CDS	-0.495452	0.580793	no	-1.10445	0.0368305	no	2.0689	0.0009592	yes	1.45989	0.0748911	no	VI.C Hypothetical/Global homology	Conserved hypothetical protein		Q92X29
SMb20134		CDS	0.593758	1	no	-1.38	1	no	1.44423	1	no	-0.529533	1	no		Putative permease	K24206	Q92X28
SMb20135		CDS	1.27585	0.180329	no	-0.591222	0.518787	no	1.34191	0.157753	no	-0.525168	0.578911	no		Putative 3-octaprenyl-4-hydroxybenzoate carboxy-lyase	K03186	Q92X27
SMb20136		CDS	0.138133	0.88553	no	-0.329079	1	no	-0.0303061	0.97791	no	-0.497518	0.537102	no		Conserved hypothetical protein		Q92X26
SMb20137		CDS	-0.0545024	0.936604	no	0.174562	0.807329	no	-0.675479	0.202857	no	-0.446414	0.429571	no		Conserved hypothetical protein	K07045	Q92X25
SMb20138		CDS	0.380402	0.537488	no	-0.62434	0.341589	no	0.405241	0.556861	no	-0.5995	0.304105	no	VI.C Hypothetical/Global homology	Conserved hypothetical protein	K07045	Q92X24
SMb20139		CDS	0.178682	0.904771	no	-0.235164	0.816372	no	1.30002	0.213646	no	0.886169	0.312281	no		Conserved hypothetical transmembrane protein		Q92X23
SMb20140	dapA2	CDS	-0.541925	0.526049	no	-0.653643	0.426228	no	0.960589	0.191232	no	0.848871	0.283266	no		Putative dihydrodipicolinate synthase	K01714	Q92X22
SMb20141		CDS	-0.240052	0.783352	no	-0.121155	0.90124	no	0.632994	0.41637	no	0.751891	0.261181	no		Putative glycolic acid ABC transporter,ATP-binding protein	K02031	Q92X21
SMb20142		CDS	-0.359102	0.788888	no	-1.38209	0.126574	no	1.76636	0.0383212	no	0.743372	0.529291	no		Putative glycolic acid ABC transporter,permease component	K02034	Q92X20
SMb20143		CDS	-0.0658093	0.93585	no	-0.160375	0.808739	no	0.864962	0.109124	no	0.770396	0.144414	no		Putative glycolic acid ABC transporter,permease component	K02033	Q92X19
SMb20144		CDS	-0.806941	0.0800628	no	-0.548308	0.215942	no	0.299398	0.556661	no	0.558031	0.260006	no		Putative glycolic acid ABC transporter,periplasmic solute-binding protein	K02035	Q92X18
SMb20145		CDS	-0.416678	0.792847	no	-0.784136	0.415756	no	1.99154	0.0484241	no	1.62408	0.147408	no		Hypothetical protein		Q92X17
SMb20146	pdxA2	CDS	-0.157299	0.917352	no	-0.616554	0.581419	no	1.52061	0.110751	no	1.06136	0.346367	no		4-hydroxythreonine-4-phosphate dehydrogenase 2,(4- (phosphohydroxy)-L-threonine dehydrogenase 2,pyridoxal phosphate biosynthetic protein PdxA	K22024
SMb20147		CDS	0.0753397	0.958611	no	-0.473452	0.68721	no	1.21101	0.216809	no	0.662221	0.569225	no		Alcohol dehydrogenase		Q92X15
SMb20148		CDS	-0.14766	0.886978	no	0.67341	0.48267	no	-0.268198	0.790988	no	0.552871	0.555033	no		Probable transcriptional regulator	K05799	Q92X14
SMb20149		CDS	0.336427	0.542249	no	-0.555661	0.319438	no	-0.0796954	0.908873	no	-0.971783	0.0460277	no		Conserved hypothetical protein	K22129	Q92X13
SMb20150		CDS	2.24802	0.0249025	no	-1.15699	0.183979	no	1.86496	0.0591193	no	-1.54005	0.0532293	no		Inositol-phosphate phosphatase	K01092	Q92X12
SMb20151		CDS	-0.151617	0.926347	no	-0.555029	0.727297	no	-0.0221011	0.985586	no	-0.425513	0.77649	no		Conserved hypothetical protein		Q92X11
SMb20152		CDS	0.399066	0.633676	no	0.0961016	1	no	-0.351779	0.765682	no	-0.654743	0.384265	no		Hypothetical protein		Q92X10
SMb20153		CDS	0.3463	0.570604	no	-0.686604	0.146133	no	1.02315	0.0343504	no	-0.00975165	0.990072	no		Hypothetical protein transmembrane		Q92X09
SMb20154		CDS	-0.455904	0.278556	no	-0.281937	0.564921	no	-0.113457	0.841056	no	0.0605104	0.917384	no		Probable transcriptional regulator	K02529	Q92X08
SMb20155		CDS	-0.6613	0.508771	no	-1.7873	0.0231873	no	1.08856	0.14799	no	-0.0374389	1	no		Putative ABC transporter permease	K02011	Q92X07
SMb20156		CDS	-1.25632	0.326083	no	0.00833561	0.991517	no	-0.738993	0.417072	no	0.52566	0.681238	no		Putative ABC transporter ATP-binding protein	K02010	Q92X06
SMb20157		CDS	-0.542536	0.293181	no	-1.4346	0.00213505	yes	0.617327	0.224594	no	-0.274733	0.673559	no	IV CELL PROCESSES	Hypothetical ABC transporter periplasmic solute-binding protein	K02012	Q92X05
SMb20158		CDS	-1.66364	0.00213505	yes	-0.366386	0.596642	no	-1.1012	0.0203687	no	0.196055	0.817639	no	IV CELL PROCESSES	Hypothetical ABC transporter periplasmic solute-binding protein	K02012	Q92X04
SMb20159		CDS	-1.0742	0.0761779	no	-0.674152	0.326595	no	-0.0233142	0.975789	no	0.376734	0.644105	no		Inositol-phosphate phosphatase	K01092	Q92X03
SMb20160		CDS	-0.282478	0.766918	no	0.00543612	0.982426	no	-0.929156	0.274125	no	-0.641243	0.484055	no		Conserved hypothetical protein		Q92X02
SMb20161		CDS	-0.15806	0.807675	no	-0.304034	0.525691	no	1.83573	0.000512143	yes	1.68976	0.000512143	yes	VI.D Unknown	Hypothetical protein		Q92X01
SMb20162		CDS	-0.965912	0.0122773	no	0.822911	0.0392223	no	-0.892149	0.0186123	no	0.896674	0.0231873	no		Probable transcriptional regulator		Q92X00
SMb20163		CDS	-1.16207	0.206029	no	-0.66393	0.506874	no	-0.800042	0.423924	no	-0.301898	0.793074	no		Conserved hypothetical protein		Q92WZ9
SMb20164		CDS	-2.23366	0.000512143	yes	-0.287246	0.637911	no	-1.35686	0.00213505	yes	0.589555	0.292713	no	VI.A Not classified regulator	Putative two-component sensor histidine kinase containing a receiver domain		Q92WZ8
SMb20165		CDS	-0.97231	0.230852	no	-0.930752	0.0761779	no	2.40968	0.000512143	yes	2.45123	0.00213505	yes	VI.C Hypothetical/Global homology	Conserved hypothetical protein,signal peptide		Q92WZ7
SMb20166		CDS	-1.3189	0.326156	no	-0.552948	0.547879	no	1.45547	0.0492455	no	2.22142	0.173829	no		Conserved hypothetical protein		Q92WZ6
SMb20167		CDS	-0.610528	0.1771	no	-0.112218	0.853127	no	1.21523	0.00137247	yes	1.71354	0.000512143	yes	VI.C Hypothetical/Global homology	Conserved hypothetical protein,signal peptide	K17226	Q92WZ5
SMb20168		CDS	-0.0017082	0.988578	no	-0.642639	0.13043	no	2.09734	0.000512143	yes	1.45641	0.00176271	yes	VI.C Hypothetical/Global homology	Conserved hypothetical protein		Q92WZ4
SMb20169		CDS	-0.459697	0.439022	no	-0.591398	0.170139	no	1.5963	0.000512143	yes	1.4646	0.00137247	yes	VI.C Hypothetical/Global homology	Hypothetical protein		Q92WZ3
SMb20170		CDS	-0.447321	1	no	0.266334	0.921959	no	3.29322	0.490098	no	4.00688	0.333911	no		Probable S-(hydroxymethyl)glutathione dehydrogenase	K00121	Q92WZ2
SMb20171		CDS	-0.829834	0.373307	no	-1.14197	0.0069235	yes	4.9442	0.000512143	yes	4.63206	0.000512143	yes	IV.G.4 detoxification	Putative S-formylglutathione hydrolase	K01070	Q92WZ1
SMb20172		CDS	-1.52604	0.0532293	no	-1.98705	0.000512143	yes	5.13186	0.000512143	yes	4.67085	0.000512143	yes	I.G.1 electron transport	Putative cytochrome c	K08738	Q92WZ0
SMb20173		CDS	-0.654913	0.154243	no	-1.87089	0.000512143	yes	4.2502	0.000512143	yes	3.03422	0.000512143	yes	I.I.4 carbon compounds	Putative methanol dehydrogenase protein,large subunit	K23995	Q92WY9
[truncated: 6,258 more rows]

## Sheet: Table legend
Supplementary Table S1. All S. meliloti genes and the average fold change for each pairwise comparison. Columns include the gene (A); gene name if given (B); type of sequence where CDS= coding region and ncRNA = non-coding RNA (C); log2fold change, q-value, and whether the fold change value is significant for the NSRP comparison (D, E, F); NSRp comparison (G, H, I); PSRN comparison (J, K, L); PSR…
