# Supplementary material for: The Sinorhizobium meliloti Nitrogen Stress Response Changes Radically in the Face of Concurrent Phosphate Stress
Source: Front Microbiol. 2022 Jan 27;13:800146. doi: 10.3389/fmicb.2022.800146 (PMC8829014; doi:10.3389/fmicb.2022.800146)
Supplement: Supplementary file 5 [file Table_5.XLSX]

## Sheet: Sheet1
	NSR total	N.I	N.II	N.III	NSR up	NSR down	PSR total	P.I	P.II	P.III	PSR up	PSR down
I Small molecule metabolism	155	4	86	65	76	81	592	169	296	127	227	368
II Macromolecule Metabolism	34	0	4	30	27	7	148	53	79	16	40	108
III Structural Elements	43	2	11	30	36	9	161	72	72	17	63	98
IV Cell Processes	123	4	82	37	62	64	369	132	141	96	132	241
V Elements of External Origin	2	0	1	1	1	1	12	5	5	2	6	6
VI Miscellaneous/hypothetical	207	16	61	130	96	122	700	252	291	157	405	297
tRNA	1	0	0	1	1	0	4	2	1	1	0	4
ncRNA or no classification found	32	4	7	21	27	7	50	18	10	22	38	14
SUM	597	30	252	315	326	291	2036	703	895	438	911	1136
Supplementary Table S5. Gene classifications. Table listing the major gene classification categories as found in the Sinorhizobium meliloti annotated genome at https://iant.toulouse.inra.fr/bacteria/annotation/cgi/rhime.cgi. Rows indicate the classification categories. Columns include the total number of NSR genes in each category, the number of genes in groups N.I, N.II, and N.III for each categ…
