# Supplementary material for: The Sinorhizobium meliloti Nitrogen Stress Response Changes Radically in the Face of Concurrent Phosphate Stress
Source: Front Microbiol. 2022 Jan 27;13:800146. doi: 10.3389/fmicb.2022.800146 (PMC8829014; doi:10.3389/fmicb.2022.800146)
Supplement: Supplementary file 6 [file Table_6.XLSX]

## Sheet: Table S6. BK pstC+ N and P
			BK NSRP	BK NSRp	BK PSRN	BK PSRn
gene	name	type	log2 fold change	log2 fold change	log2 fold change	log2 fold change	Classification from S. meliloti database (https://iant.toulouse.inra.fr/bacteria/annotation/cgi/rhime.cgi)	description	K # for KEGG Path	uniprot accession
SMa0235		CDS	-1.04663		-1.28826		I Small Molecule Metabolism	dihydroxy-acid dehydratase	K22186	Q930R9
SMa0241		CDS	-1.31278		-1.75699		I Small Molecule Metabolism	Putative epimerase	K22025	Q930R7
SMa0512	idnD	CDS		1.38672			I Small Molecule Metabolism	IdnD L-idonate 5-dehydrogenase	K00098	Q930C9
SMa0753		CDS	1.99861			-1.66982	I Small Molecule Metabolism	oxidoreductase	K24005	Q92ZP7
SMa0792		CDS	2.56995				I Small Molecule Metabolism	Putative hydrolase	K23465	Q92ZM7
SMa0943		CDS				1.04449	I Small Molecule Metabolism	arylsulfatase		Q92ZH5
SMa1354		CDS	-1.04266		-1.49193		I Small Molecule Metabolism	Isomerase	K18910	Q92YX2
SMa1682		CDS				1.38867	I Small Molecule Metabolism	nonspecific acid phosphatase precursor		Q92YF7
SMa1683		CDS			1.1158	1.01359	I Small Molecule Metabolism	Arylsulfatase	K01130	Q92YF6
SMa1760		CDS			-1.45275	-1.36705	I Small Molecule Metabolism	phosphotransferase		Q92YB2
SMa1761		CDS				-0.934372	I Small Molecule Metabolism	Aminotransferase		Q92YB1
SMa1821		CDS				1.21706	I Small Molecule Metabolism	hydrolase		Q92Y84
SMa1985		CDS				1.2574	I Small Molecule Metabolism	epimerase		Q92Y00
SMa2165		CDS				1.41832	I Small Molecule Metabolism	short chain alcohol dehydrogenase-related dehydrogenase		Q92XR5
SMa2351		CDS				1.91155	I Small Molecule Metabolism	oxidoreductase	K11178	Q92XI0
SMa2353		CDS				1.55047	I Small Molecule Metabolism	oxidoreductase	K11177	Q92XH9
SMb20059		CDS		4.21185		4.56034	I Small Molecule Metabolism	SAM-dependent methyltransferase,may be involved in cobalamin metabolism		Q92XA3
SMb20076		CDS		1.21117			I Small Molecule Metabolism	short chain alcohol dehydrogenase/reductase involved in D-fucose,lysine,leucine and proline utilization		Q92X86
SMb20094		CDS		1.19828		1.46085	I Small Molecule Metabolism	Phospholipase D	K01115	Q92X68
SMb20097		CDS				1.13625	I Small Molecule Metabolism	Hypothetical oxidoreductase protein	K00594	Q92X65
SMb20669		CDS				1.30916	I Small Molecule Metabolism	Putative hydroxypyruvate isomerase	K22131	Q92TW8
SMb20765		CDS				2.18859	I Small Molecule Metabolism	Putative transferase		Q92TQ0
SMb21092		CDS				-1.4077	I Small Molecule Metabolism	Putative acetyltransferase		Q92VM8
SMc00374		CDS				1.43815	I Small Molecule Metabolism	Putative oxidoreductase transmembrane protein		Q92SS1
SMc00677		CDS				0.945305	I Small Molecule Metabolism	Putative aminotransferase		Q92MD1
SMc00778		CDS	1.00147				I Small Molecule Metabolism	Short-chain dehydrogenase/reductase involved in proline utilization		Q92RW7
SMc01159		CDS			-1.52842		I Small Molecule Metabolism	Putative FAD-dependent pyridine nucleotide-disulphide oxidoreductase		Q92SL1
SMc01175		CDS	-1.25097			1.89282	I Small Molecule Metabolism	Probable oxidoreductase		Q92PV6
SMc01815		CDS			1.84116	1.76895	I Small Molecule Metabolism	Dihydropyrimidine dehydrogenase family protein	K17723	Q92MZ9
SMc02253	pchB	CDS	-1.33139		-1.35663		I Small Molecule Metabolism	Putative salycilate biosynthesis protein	K04782	Q92S69
SMc02339		CDS		-1.15636		-1.34582	I Small Molecule Metabolism	Putative oxidoreductase		Q92MP6
SMc02349	asfA	CDS		1.0424			I Small Molecule Metabolism	Oxidoreductase		Q92MN7
SMc02870		CDS	-1.19128				I Small Molecule Metabolism	Probable oxidoreductase		Q92T00
SMc02982		CDS	2.52954	-2.72919		-2.83364	I Small Molecule Metabolism	Putative acetyltransferase		Q92LY8
SMc04138		CDS		1.60294		1.46585	I Small Molecule Metabolism	Oxidoreductase		Q92T66
SMc04253		CDS	-0.959935				I Small Molecule Metabolism	Probable dehydrogenase		Q92P70
SMc03858	pheAa	CDS				-1.25109	I.A Amino acid biosynthesis	Putative chorismate mutase	K04092	Q92L44
SMb20652	asnB	CDS				-1.26266	I.A.14 asparagine	Putative asparagine synthetase	K01953	Q92TY3
SMb21094	argH2	CDS				-1.3014	I.A.17 arginine	Probable argininosuccinate lyase	K01755
SMb20745	glnII	CDS		-1.93144		-2.798	I.A.18 glutamine	Glutamate-ammonia ligase	K01915	Q92TR3
SMc04144	ilvD3	CDS				1.00115	I.A.2 isoleucine/valine	Putative dihydroxy-acid dehydratase		Q92T72
SMc03885	hisC2	CDS			-0.922255		I.A.4 histidine	Putative histidinol-phosphate aminotransferase	K00817	Q92L21
SMb20037	aroE2	CDS				1.22632	I.A.5 chorismate	Putative shikimate 5-dehydrogenase	K00014	Q92XC2
SMb20204	pqqA	CDS				1.9475	I.B Biosynthesis of cofactors, carriers	Putative pyrroloquinoline quinone synthesis protein A
SMc03834	pcbD	CDS			1.04736		I.B Biosynthesis of cofactors, carriers	Putative pterin-4-alpha-carbinolamine dehydratase	K01724	Q92L66
SMc03884	ispA	CDS	-1.02007				I.B Biosynthesis of cofactors, carriers	Probable geranyltranstransferase	K00795	Q92L22
SMc03884	ispA	CDS			-1.08025		I.B Biosynthesis of cofactors, carriers	Probable geranyltranstransferase	K00795	Q92L22
SMc04302	cobO	CDS		1.28954		1.40006	I.B.3 cobalamin	Probable Cob(I)alamin adenosyltransferase	K19221	Q92P37
SMc04303	cobN	CDS		1.71005		1.55263	I.B.3 cobalamin	Probable Aerobic cobaltochelatase CobN subunit	K02230	Q92P36
SMc04304	cobW	CDS		1.41068		1.51074	I.B.3 cobalamin	Probable cobalamine biosynthesis protein	K02234	Q92P35
SMc00180	hemF	CDS	-0.952443		-1.18924		I.B.4 heme, porphyrin	Probable coproporphyrinogen III oxidase,aerobic protein	K00228	Q92PD8
SMc01766	hemB	CDS	-1.28968		-0.914827		I.B.4 heme, porphyrin	Probable delta-aminolevulinic acid dehydratase	K01698	Q92QU9
SMc02794	hemE	CDS	-1.34195		-1.16212		I.B.4 heme, porphyrin	Probable uroporphyrinogen decarboxylase	K01599	Q92KV8
SMc03104	hemA	CDS	-1.17367		-1.17156		I.B.4 heme, porphyrin	Probable 5-aminolevulinic acid synthase (delta-aminolevulinate synthase) (delta-ALA synthetase)	K00643	P08080
SMc04019	hemH	CDS			-0.900501		I.B.4 heme, porphyrin	Probable ferrochelatase	K01772	Q92M52
SMc02761	trxA	CDS				1.12222	I.B.6 thioredoxin, glutaredoxin, glutathione	Probable thioredoxin protein	K03671	Q92TC5
SMc01609	ribH2	CDS	1.28396				I.B.7 riboflavin	Putative 6,7-dimethyl-8-ribityllumazine synthase	K00794	Q92NI1
SMb20615	thiC	CDS	2.89703			-2.18518	I.B.8 thiamin	Putative thiamine biosynthesis protein	K03147
SMb20616	thiO	CDS	4.20197	1.17144		-2.38636	I.B.8 thiamin	Putative thiamine biosynthesis oxidoreductase	K03153	Q92TI8
SMb20617	thiG	CDS	2.87204			-1.73637	I.B.8 thiamin	Putative thiamine biosynthesis protein	K03149
SMb20618	thiE	CDS	2.55351				I.B.8 thiamin	Putative thiamine-phosphate pyrophosphorylase	K00788	Q92TI7
SMb20962	thiD	CDS	1.5025				I.B.8 thiamin	Probable phoshomethylpyrimidine kinase	K00941
SMa0130		CDS	1.49792				I.C Fatty acid biosynthesis	Fatty acid desaturase	K10255	Q930X6
SMb20651		CDS				-1.53682	I.C Fatty acid biosynthesis	Acyl carrier protein		Q92TY4
SMc01127	olsB	CDS				3.34864	I.C Fatty acid biosynthesis	Protein required for first step of ornithine-containing lipid biosynthesis (N-acylation of ornithine forming lyso-ornithine lipid)	K22310	Q92SJ1
SMb20300	cyaF7	CDS	-1.39902			2.60282	I.E.1 global regulatory functions	Putative adenylate cyclase	K01768	Q92WN9
SMb20592	rpoE8	CDS	1.29145				I.E.1 global regulatory functions	RNA polymerase sigma factor,ECF subfamily protein	K03088	Q92TK7
SMc02147	phoR	CDS				1.23126	I.E.1 global regulatory functions	Probable phosphate regulon sensor histidine kinase transmembrane protein	K07636	Q92SA5
SMc04292	cyaF3	CDS				1.40778	I.E.1 global regulatory functions	Probable adenylate/guanylate cyclase		Q92NW0
SMa1488		CDS				1.23848	I.F Central intermediary metabolism	oxidoreductase	K07303	Q92YQ3
SMb20099		CDS				1.01075	I.F Central intermediary metabolism	Putative trehalose synthase	K05343	Q92X63
SMb20267	hypO	CDS				0.941267	I.F Central intermediary metabolism	Putative D-amino acid dehydrogenase	K21060	Q92WS2
SMb21631	nspC	CDS	-1.46802		-1.6994		I.F Central intermediary metabolism	Putative carboxynorspermidine decarboxylase	K13747	Q92TG9
SMc01821	dht	CDS	-1.01106			1.68549	I.F Central intermediary metabolism	Putative D-hydantoinase (dihydropyrimidinase)	K01464	Q92MZ3
SMc03938	pntB	CDS	-1.22453		-1.34153		I.F Central intermediary metabolism	Probable NAD(P) transhydrogenase subunit beta transmembrane protein	K00325	Q92LZ9
SMc03939	pntAb	CDS	-1.22912		-1.19677		I.F Central intermediary metabolism	Probable NAD(P) transhydrogenase subunit alpha part 2 transmembrane protein	K00324	Q92LZ8
SMc03950	pntAa	CDS	-1.52056		-1.58667		I.F Central intermediary metabolism	NAD(P) transhydrogenase subunit alpha part 1	K00324	Q92LZ7
SMb21286	xdhA1	CDS		1.60316		1.98216	I.F.1 salvage of nucleosides and nucleotides	Probable xanthine dehydrogenase	K13481	Q92VB8
SMc04449	cpdB	CDS				1.76776	I.F.1 salvage of nucleosides and nucleotides	Probable 2',3'-cyclic-nucleotide 2'-phosphodiesterase precursor protein	K01119	Q926C9
SMc01237	nrdJ	CDS		2.57552		2.31615	I.F.10 sugar-nucleotide biosynthesis, conversions	Vitamin B12-dependent ribonucleotide reductase	K00525	Q92Q05
SMc01047		CDS				-1.0075	I.F.14 amino acids	D-alanine aminotransferase	K00824	Q92Q85
SMc00768	aceA	CDS	-1.09313			1.80782	I.F.17 glyoxylate bypass	Probable isocitrate lyase	K01637	Q92RX6
SMb21186	gabT	CDS	1.60754	-1.57618		-2.14355	I.F.18 pool of unassigned individual reversible reactions	Putative 4-aminobutyrate aminotransferase	K00823	Q92V64
SMc01814		CDS	1.32181		1.57063		I.F.18 pool of unassigned individual reversibles reactions	Probable glutamate synthase small chain	K17722	Q92N00
SMc02780	gabD1	CDS	1.59489			-1.64986	I.F.18 pool of unassigned individual reversibles reactions	Probable succinate-semialdehyde dehydrogenase [NADP+] protein	K00135	Q92TE2
SMb20762	phnJ	CDS				2.79374	I.F.20 phosphorous metabolism	Uncharacterized enzyme of phosphonate metabolism	K06163
SMb20764	phnL	CDS				2.57041	I.F.20 phosphorous metabolism	Putative phosphonate uptake ABC transporter ATP-binding protein	K05780	Q92TQ1
SMc00619	ppx1	CDS				1.03836	I.F.20 phosphorous metabolism	Putative exopolyphosphatase	K01524	Q92KG0
SMc03243		CDS	-5.82908			6.86839	I.F.20 phosphorous metabolism	Putative alkaline phosphatase transmembrane protein	K01113	Q92LG7
SMb20760	phnH	CDS				2.06795	I.F.20 phosphorus metabolism	Probable phosphonate metabolism protein PhnH	K06165
SMb20761	phnI	CDS				2.97716	I.F.20 phosphorus metabolism	Uncharacterized enzyme of phosphonate metabolism	K06164
SMb21171	phnM	CDS				2.51452	I.F.20 phosphorus metabolism	Putative hydrolase	K06162	Q92V74
SMc00618	ppk	CDS				1.49817	I.F.20 phosphorus metabolism	Putative polyphosphate kinase	K00937	Q92QV9
SMc02634	phoX	CDS	-3.56821			4.83789	I.F.20 phosphorus metabolism	Monomeric alkaline phosphatase	K07093	Q92KH4
SMc01724	msrB3	CDS	-1.70682			3.37799	I.F.3 sulfur metabolism	Putative peptide methionine sulfoxide reductase MsrB	K07305	Q92SF8
SMa1269	norD	CDS		1.81155		1.64944	I.F.5 nitrogen metabolism	NorD accessory protein for nitric oxide reductase	K02448	Q92Z18
SMc03807	amtB	CDS				-1.00124	I.F.5 nitrogen metabolism	Probable ammonium transporter	K03320	Q92L90
SMa0815	nifA	CDS	0.995741				I.F.6 nitrogen fixation	NifA transcriptional activator	K02584	P03028
SMa0816	fixX	CDS				-1.48415	I.F.6 nitrogen fixation	FixX ferredoxin-like protein	K03855	P09822
SMa0817	fixC	CDS	0.881474				I.F.6 nitrogen fixation	FixC oxidoreductase	K00313	P09820
SMa0819	fixB	CDS				-1.27565	I.F.6 nitrogen fixation	FixB electron transfer flavoprotein alpha chain	K03522	P09819
SMa0981	ntrR2	CDS				-1.18855	I.F.6 nitrogen fixation	NtrR2 PIN domain protein	K18828	Q92ZF7
SMa1225	fixK1	CDS	1.56444			-1.33969	I.F.6 nitrogen fixation	FixK1 transcriptional regulator	K15861	P13295
SMa1757		CDS	-1.06618		-1.33372		I.F.6 nitrogen fixation	short chain alcohol dehydrogenase-related dehydrogenase	K00059	Q92YB4
SMa0615	fixO3	CDS				1.20607	I.G.1 electron transport	FixO3 cytochrome-c oxidase subunit	K00405	Q92ZX7
SMa0762	fixK2	CDS	1.87127			-1.58777	I.G.1 electron transport	FixK2 transcriptional regulator	K15861	Q92ZP2
SMa1223	fixM	CDS	2.79451			-2.01468	I.G.1 electron transport	FixM flavoprotein oxidoreductase	K07005	P13486
SMb20388		CDS				1.04823	I.G.1 electron transport	Putative NADPH:quinone oxidoreductase	K00344	Q92WG5
SMc00045	cycF	CDS			1.23342	1.98558	I.G.1 electron transport	Probable Cytochrome c556		Q92RB8
SMc00086	cycG	CDS				1.14279	I.G.1 electron transport	Putative diheme cytochrome C-type signal peptide protein		Q92RB7
SMc01981		CDS				1.61752	I.G.1 electron transport	Putative cytochrome C transmembrane protein	K08738	Q92MU4
SMc01985	coxP	CDS			1.2872	1.72265	I.G.1 electron transport	Cytochrome c oxidase subunit III	K02276	Q92MU0
SMc02254	qxtB	CDS	-1.54367				I.G.1 electron transport	Putative quinol oxidase subunit II transmembrane protein	K00426	Q92S68
SMc02255	qxtA	CDS	-1.89516				I.G.1 electron transport	Putative quinol oxidase subunit I transmembrane protein	K00425	Q92S67
SMc02897		CDS	-1.1268				I.G.1 electron transport	Putative cytochrome C transmembrane protein	K08738	Q92SX7
SMa0220		CDS				1.02528	I.H Energy metabolism, carbon	NAD-dependent aldehyde dehydrogenase		Q930S8
SMa1038		CDS				1.05584	I.H Energy metabolism, carbon	Multicopper oxidase	K22348	Q92ZC7
SMa1041		CDS				0.952106	I.H Energy metabolism, carbon	Copper binding protein		Q92ZC6
SMb20393	rbcL	CDS	-1.37119		-1.32934		I.H Energy metabolism, carbon	Putative ribulose bisphosphate carboxylaseoxygenase,large subunit	K24268	Q92WG0
SMb20984	nirB	CDS	2.50034			-2.25773	I.H Energy metabolism, carbon	Nitrite reductase [NAD(P)H]	K00362	Q92UL8
SMb20985	nirD	CDS	1.35326				I.H Energy metabolism, carbon	Nitrite reductase [NAD(P)H]	K00363	Q92UL7
SMc01169	ald	CDS	1.62819			-1.44715	I.H Energy metabolism, carbon	Probable alanine dehydrogenase oxidoreductase	K00259	Q92PV2
SMa1250	nirK	CDS				1.13055	I.H.2 anaerobic respiration	NirK nitrite reductase	K00368	Q92Z29
SMa0045	cah	CDS	-4.76667			5.92693	I.H.3 aerobic respiration	Carbonic anhydrase	K01674	Q931C3
SMb21487	cyoA	CDS	-3.70601		-3.58972		I.H.3 aerobic respiration	Putative cytochrome o ubiquinol oxidase chain II	K02297	Q92U27
SMb21488	cyoB	CDS	-3.47949		-3.33548		I.H.3 aerobic respiration	Putative cytochrome o ubiquinol oxidase chain I	K02298	Q92U26
SMb21489	cyoC	CDS	-3.35022		-3.66599		I.H.3 aerobic respiration	Putative cytochrome o ubiquinol oxidase chain III	K02299	Q7ANN3
SMb22024	cyoD	CDS	-2.95083		-3.17047		I.H.3 aerobic respiration	Cytochrome o ubiquinol oxidase protein CyoD	K02300	B2FDD8
SMc00009	ctaC	CDS	-1.10015				I.H.3 aerobic respiration	Putative cytochrome C oxidase subunit II	K02275	Q92RH0
SMc01471	senC	CDS	-0.977913				I.H.3 aerobic respiration	Putative electron transport protein SCO1/SenC,cytochrome C oxidase assembly factor	K07152	Q92NN6
SMb20019	sucB	CDS		2.06909		1.33017	I.H.6 TCA cycle	Dihydrolipoyllysine-residue succinyltransferase	K00658	Q92XE0
SMb20020	pdh	CDS		1.49011			I.H.6 TCA cycle	Pyruvate dehydrogenase (acetyl-transferring)	K11381	Q92XD9
SMb20751		CDS	-0.988372			1.73125	I.I Degradation	Putative 3-hydroxyisobutyrate dehydrogenase	K00020	Q92TQ7
SMb20752		CDS	-1.53191			2.12225	I.I Degradation	Putative enoyl-CoA hydratase	K01692	Q92TQ6
SMc02229		CDS	1.3886				I.I.1 fatty acid	Putative acyl-CoA dehydrogenase	K00249	Q92S86
SMc01972	puuB	CDS		-1.59365		-1.98754	I.I.2 amines	Putative gamma-glutamylputrescine oxidoreductase	K09471	Q92MV3
SMb21122	mccA	CDS				1.09868	I.I.3 amino acids	Putative methylcrotonoyl-CoA carboxylase non-biotinylated subunit	K01969	Q92VK0
SMb21414		CDS				1.0463	I.I.3 amino acids	Aromatic-L-amino-acid decarboxylase		Q92U95
SMb21494	ocd	CDS				-1.17506	I.I.3 amino acids	Putative ornithine cyclodeaminase	K01750	Q92U20
SMc02983		CDS				-2.4354	I.I.3 amino acids	Putative ornithine,DAP,or arginine decarboxylase	K01581	Q92LY7
SMa1814		CDS				0.997643	I.I.4 carbon compounds	conserved hypothetical protein		Q92Y88
SMb20186	gfa	CDS				1.45813	I.I.4 carbon compounds	Glutathione-dependent formaldehyde-activating enzyme	K03396
SMb20574		CDS				1.08823	I.I.4 carbon compounds	(1->4)-alpha-D-glucan 1-alpha-D-glucosylmutase	K06044	Q92TM5
SMb20575	pcaB	CDS				1.31008	I.I.4 carbon compounds	3-carboxy-cis,cis-muconate cycloisomerase	K01857	Q92TM4
SMb21284		CDS		1.10379			I.I.4 carbon compounds	Putative polysaccharide deacetylase	K00365	Q92VC0
SMb21284		CDS				1.30936	I.I.4 carbon compounds	Putative polysaccharide deacetylase	K00365	Q92VC0
SMb21636	paaE	CDS		1.12112		2.05289	I.I.4 carbon compounds	Probable phenylacetic acid degradation oxidoreductase	K02613	Q92TG4
SMb21643	agaL2	CDS				1.57026	I.I.4 carbon compounds	Probable alpha-galactosidase (melibiase)	K07406	Q92TF8
SMb21655	lacZ1	CDS	-1.19765				I.I.4 carbon compounds	Beta-galactosidase	K01190	Q92XF7
SMc00781	iolA,mmsA	CDS	-1.8036		-1.36863		I.I.4 carbon compounds	Methylmalonate-semialdehyde dehydrogenase	K00140	Q92RW4
SMc01629	eryD	CDS	0.897001				I.I.4 carbon compounds	Ery operon transcriptional repressor,DeoR family		Q92NG4
SMc04146		CDS				0.915488	I.I.4 carbon compounds	Putative phosphoketolase	K01621	Q92T74
SMb20932	exsH	CDS			1.04212		II.A.3 degradation of polysaccharides	Glucan endo-1,3-beta-D-glucosidase	K20276
SMb20955	exoK	CDS	-3.57902		1.66046	4.97221	II.A.3 degradation of polysaccharides	Licheninase	K16559
SMb21091	ly	CDS				-0.900634	II.A.3 degradation of polysaccharides	Lysozyme	K07273	Q92VM9
SMc02110	clpS1	CDS			1.01032		II.A.4 degradation of proteins, peptides, glycopeptides	Putative ATP-dependent Clp protease adapter protein clpS 1	K06891	Q92Q63
SMc00320	rbfA	CDS				-0.913827	II.B Macromolecule synthesis, modification	Probable ribosome-binding factor A,rRNA processing protein	K02834	Q92SW3
SMc03961	sqdB	CDS				2.82225	II.B Macromolecule synthesis, modification	UDP-sulfoquinovose synthase	K06118	Q7APB8
SMc00171		CDS	-2.57297			3.64637	II.B.1 phospholipides	Phospholipase C		Q92PD2
SMc00414	pmtA	CDS				1.30507	II.B.1 phospholipides	Putative phospholipid N-methyltransferase	K00570	Q92SN7
SMc02403		CDS	-1.05188			1.74795	II.B.3 murein sacculus, peptidoglycan	Probable soluble lytic murein transglycosylase	K08309	Q92R56
SMc03878	phbB	CDS				1.01382	II.B.5 polysaccharides - (cytoplasmic)	Acetoacetyl-CoA reductase	K00023	P50205
SMc03879	phbA	CDS				1.22049	II.B.5 polysaccharides - (cytoplasmic)	Acetyl-CoA acetyltransferase	K00626	P50174
SMc03873	rpoH2	CDS				0.924131	II.B.6 RNA synthesis, modification, DNA transcription	RNA polymerase sigma factor (Sigma-32)	K03089	G3XCP8
SMa0424		CDS				2.13797	II.B.8 DNA - replication, repair, restr./modif.	ATP-dependent DNA ligase	K01971	Q930H2
SMc02635	recO	CDS				1.4842	II.B.8 DNA - replication, repair, restr./modif.	DNA repair protein	K03584	Q92KH5
SMb20748	pssF	CDS	-1.43186		1.3395	2.51979	III.A.1 surface polysaccharides/antigens	Putative glycosyltransferase		Q92TR0
SMb20809	kpsF1	CDS				1.123	III.A.1 surface polysaccharides/antigens	Arabinose-5-phosphate isomerase	K06041	Q92VZ8
SMb20942	exoB	CDS	-1.01149			1.79626	III.A.1 surface polysaccharides/antigens	UDP glucose 4-epimerase	K01784
SMb20945	exoF1	CDS	-1.56306			2.27491	III.A.1 surface polysaccharides/antigens	Periplasmic protein involved in polysaccharide export	K16552
SMb20946	exoY	CDS	-2.65991			3.98337	III.A.1 surface polysaccharides/antigens	Exopolysaccharide production protein,probable sugar transferase involved in lipopolysaccharide synthesis,regulated by ExoR	K16566
SMb20948	exoU	CDS				2.89518	III.A.1 surface polysaccharides/antigens	Glucosyltransferase	K16564
SMb20949	exoV	CDS	-2.27439			3.33247	III.A.1 surface polysaccharides/antigens	Putative pyruvyltransferase	K16563
SMb20954	exoH	CDS	-3.3747		1.48703	4.63348	III.A.1 surface polysaccharides/antigens	Succinyltransferase	K16560
SMb20960	exoN	CDS	-2.2232			3.46294	III.A.1 surface polysaccharides/antigens	UDPglucose pyrophosphorylase	K00963
SMb20961	exoP	CDS	-2.16572			3.32689	III.A.1 surface polysaccharides/antigens	Protein-tyrosine kinase	K16554
SMb21188		CDS	-1.77303			2.39013	III.A.1 surface polysaccharides/antigens	Putative acyltransferase,possibly surface-saccharide specific acetyltransferase		Q92V62
SMb21189		CDS	-1.36421		1.18619	2.69979	III.A.1 surface polysaccharides/antigens	Putative glycosyltransferase		Q92V61
SMb21190		CDS	-1.87084			2.45129	III.A.1 surface polysaccharides/antigens	Putative glycosyltransferase		Q92V60
SMb21191	msbA2	CDS	-1.36182			1.86142	III.A.1 surface polysaccharides/antigens	Polysaccharide exporting ABC transporter,ATP-binding and permease components	K11085	Q92V59
SMb21307	wgeH	CDS				1.41204	III.A.1 surface polysaccharides/antigens	Hypothetical protein WgeH (formerly ExpE8)		Q7ANQ8
SMb21309	wgeF	CDS	-1.33681			1.8302	III.A.1 surface polysaccharides/antigens	Putative membrane protein WgeF (formerly ExpE6)		Q92V34
SMb21310	wgeE	CDS	-1.31377			2.14238	III.A.1 surface polysaccharides/antigens	Putative membrane protein WgeE (formerly ExpE5)		Q7ANQ7
SMb21313	wgeB	CDS				2.27162	III.A.1 surface polysaccharides/antigens	Putative bifunctional glycosyltransferase,forming alpha-glycosyl and beta-glycosyl linkages protein WgeB (formerly ExpE2)		Q7ANQ4
SMb21314	wgeA	CDS	-1.87946			3.28378	III.A.1 surface polysaccharides/antigens	RTX toxins and related Ca2+-binding proteins		Q7ANQ3
SMb21316	wgdA	CDS				2.97244	III.A.1 surface polysaccharides/antigens	ABC transporter,type I secretion system ATPase,required for secretion of WgeA (formerly ExpE1)	K12536	Q92V33
SMb21318	wgcA	CDS	-1.48603			2.33971	III.A.1 surface polysaccharides/antigens	Putative glycosyltransferase,forming alpha-glycosyl linkages protein WgcA (formerly ExpC)		Q7ANQ1
SMb21319	wgaA	CDS				1.83934	III.A.1 surface polysaccharides/antigens	Putative membrane protein WgaA (formerly ExpA1)		Q7ANQ0
SMb21320	wgaB	CDS				2.06733	III.A.1 surface polysaccharides/antigens	Putative bifunctional glycosyltransferase,forming beta-glycosyl and alpha-glycosyl linkages protein WgaB (formerly ExpA23)		Q92V32
SMb21321	wgaD	CDS	-1.70083		1.27303	2.77649	III.A.1 surface polysaccharides/antigens	Putative membrane-anchored protein WgaD (formerly ExpA4)		Q92V31
SMb21322	wgaE	CDS				2.54914	III.A.1 surface polysaccharides/antigens	Putative membrane-anchored protein WgaE (formerly ExpA5)		Q7ANP9
SMb21502		CDS				-1.20082	III.A.1 surface polysaccharides/antigens	Putative glycosyltransferase		Q92U11
SMb21503		CDS				-1.14233	III.A.1 surface polysaccharides/antigens	Putative glycosyltransferase		Q92U10
SMb21505	wzy	CDS				-1.32682	III.A.1 surface polysaccharides/antigens	Putative membrane protein,similar to Wzy-like polysaccharide polymerase ExoQ		Q92U08
SMb21506		CDS				-0.961821	III.A.1 surface polysaccharides/antigens	Protein involved in the production of the high molecular weight form of EPSI		Q92U07
SMb21690	exoW	CDS	-2.22307			3.32789	III.A.1 surface polysaccharides/antigens	Glucosyltransferase	K16562
SMc01792		CDS				-1.09172	III.A.1 surface polysaccharides/antigens	Putative surface polysaccharide biosynthesis glycosyltransferase	K03606, K20997	Q92QS6
SMc01793		CDS				-0.987356	III.A.1 surface polysaccharides/antigens	Putative glycosyltransferase		Q92QS5
SMc01795		CDS				-0.933049	III.A.1 surface polysaccharides/antigens	Surface polysaccharide transport protein		Q92QS3
SMc01875	lpxC	CDS			-1.16737		III.A.1 surface polysaccharides/antigens	Probable UDP-3-O-3-hydroxymyristoyl N-acetylglucosamine deacetylase	K02535	Q92NM5
SMc02560	chvI	CDS				1.75622	III.A.1 surface polysaccharides/antigens	Transcriptional regulatory protein	K14981	P50350
SMc04267	lpsS	CDS	-2.23328		1.62283	3.47236	III.A.1 surface polysaccharides/antigens	LPS sulfotransferase		Q92K61
SMc04381	opgC	CDS				1.82496	III.A.1 surface polysaccharides/antigens	Putative glucan succinyltransferase,may be involved in succinylation of cyclic-beta-1,2-glucans		Q92L11
SMc02446		CDS				-1.62018	III.A.2 surface structures	Putative pilus assembly protein	K02651	Q92MJ5
SMc04110	cpaD1	CDS				-0.97913	III.A.2 surface structures	Pilus assembly protein cpaD	K02281	Q92KU4
SMc04111	cpaC1	CDS				-1.04151	III.A.2 surface structures	Pilus assembly protein	K02280	Q92T41
SMc04113	cpaA1	CDS				-1.20352	III.A.2 surface structures	Putative pilus assembly transmembrane protein	K02278	Q92T43
SMc01847	btaB	CDS				3.4049	III.B Cell envelope	S-adenosylmethionine : diacylgycerolhomoserine-N-methyltransferase	K13623	Q92NK5
SMc01848	btaA	CDS				3.88944	III.B Cell envelope	Protein required for diacylglyceryl-N,N,N-trimethylhomoserine biosynthesis	K13622	Q92NK6
SMc01855		CDS	-2.89877			3.5898	III.B Cell envelope	Putative membrane-bound lytic transglycosylase,signal peptide		Q92NL1
SMc04236		CDS	-2.02869		1.48478	2.78212	III.B Cell envelope	Putative glycine-rich cell wall structural transmembrane protein	K18481	Q92P84
SMa1037		CDS				1.24821	III.B.2 membrane, outer	outer membrane protein		Q92ZC8
SMc02400		CDS				1.09697	III.B.2 membrane, outer	Probable outer membrane protein		Q92R58
SMa2294	mrcA2	CDS	-1.52027		-1.34261		III.B.3 murein sacculus, peptidoglycan	MrcA2 penicillin-binding protein	K05366	Q92XK9
SMc00996		CDS				-1.11157	III.B.3 murein sacculus, peptidoglycan	Putative D-alanyl-D-alanine carboxypeptidase	K01286	Q92KE5
SMc01313	rpsG	CDS				-1.04244	III.C.2 ribosomal proteins - synthesis, modification	Probable 30S ribosomal protein S7	K02992	Q92QH3
SMc02231	podJ2	CDS				-1.14751	IV CELL PROCESSES	Hypothetical protein	K07126	Q92KP4
SMc03989	rcdA	CDS	0.963025				IV CELL PROCESSES	Conserved hypothetical protein		Q92M73
SMc04296	ftsZ2	CDS				1.67984	IV.A Cell division	Cell division protein ftsz	K03531	P45484
SMa0124	groEL3	CDS	2.01484			-1.06138	IV.B Chaperoning	60 kDa chaperonin	K04077	Q930Y0
SMa0125	groES3	CDS	1.59326			-1.30355	IV.B Chaperoning	10 kDa chaperonin	K04078	Q930X9
SMc00003		CDS				-0.936407	IV.B Chaperoning	Putative chaperone protein		Q92RH6
SMc01278	sugE	CDS				-0.952865	IV.B Chaperoning	Probable chaperone homologue transmembrane protein	K11741	Q92QE4
SMc02376		CDS			-1.05194		IV.B Chaperoning	Putative heat shock protein	K04046	Q92R78
SMc00765	mcpZ	CDS				-1.92579	IV.C Mobility chemotaxis	Probable methyl-accepting chemotaxis protein	K03406	Q92RX8
SMc00975	mcpU	CDS				-1.85376	IV.C Mobility chemotaxis	Probable chemoreceptor (methyl-accepting chemotaxis) transmembrane protein	K03406	Q92RJ4
SMc03004	icpA,mcpE	CDS		-1.28102		-2.06357	IV.C Mobility chemotaxis	IcpA/McpE internal chemotaxis protein	K03406	Q52877
SMc03006	cheY1	CDS		-1.62772		-2.50587	IV.C Mobility chemotaxis	Chemotaxis regulator protein	K03413	Q7APF3
SMc03007	cheA	CDS				-2.05493	IV.C Mobility chemotaxis	Chemotaxis protein (sensory transduction histidine kinase)	K03407	Q52880
SMc03010	cheB1	CDS				-2.15499	IV.C Mobility chemotaxis	Chemotaxis response regulator protein-glutamate methylesterase	K03412	Q52883
SMc03014	fliF	CDS				-1.10978	IV.C Mobility chemotaxis	Flagellar M-ring transmembrane protein	K02409	O54239
SMc03019	fliG	CDS				-1.28882	IV.C Mobility chemotaxis	Flagellar motor switch protein	K02410	O54244
SMc03020	fliN	CDS				-1.33274	IV.C Mobility chemotaxis	Flagellar motor switch protein	K02417	O54245
SMc03021	fliM	CDS				-1.47408	IV.C Mobility chemotaxis	Flagellar motor switch transmembrane protein	K02416	O54246
SMc03022	motA	CDS				-1.15223	IV.C Mobility chemotaxis	Chemotaxis (motility protein A) transmembrane	K02556	P97215
SMc03024	flgF	CDS				-1.59482	IV.C Mobility chemotaxis	Flagellar basal-body rod protein	K02391	O54248
SMc03027	flgB	CDS				-1.44501	IV.C Mobility chemotaxis	Flagellar basal-body rod protein	K02387	Q7APE9
SMc03028	flgC	CDS				-1.63971	IV.C Mobility chemotaxis	Flagellar basal-body rod protein	K02388	Q52944
SMc03029	fliE	CDS				-1.76669	IV.C Mobility chemotaxis	Flagellar hook-basal body complex protein	K02408	Q52945
SMc03030	flgG	CDS				-1.50965	IV.C Mobility chemotaxis	Flagellar basal-body rod protein	K02392	Q52946
SMc03035	fliL	CDS				-1.82546	IV.C Mobility chemotaxis	Flagellar transmembrane protein	K02415	Q92RZ7
SMc03037	flaA	CDS				-2.29072	IV.C Mobility chemotaxis	Flagellin A	K02406	Q03841
SMc03038	flaB	CDS				-1.96569	IV.C Mobility chemotaxis	Flagellin B	K02406	Q03842
SMc03044	fliK	CDS				-1.43763	IV.C Mobility chemotaxis	FliK hook length control protein	K10565	Q92RZ5
SMc03047	flgE	CDS				-1.30031	IV.C Mobility chemotaxis	Flagellar hook protein	K02390	Q9X5Y0
SMc03048	flgK	CDS				-1.26037	IV.C Mobility chemotaxis	Putative flagellar hook-associated protein	K02396	Q92RZ2
SMc03049	flgL	CDS				-1.51797	IV.C Mobility chemotaxis	Putative flagellar hook-associated protein	K02397	Q92RZ1
SMc03071		CDS				-1.33965	IV.C Mobility chemotaxis	Hypothetical protein	K02395	Q92RY7
SMc03090	cheW3	CDS		-1.12622		-1.74858	IV.C Mobility chemotaxis	Putative chemotaxis protein	K03408	Q92LN3
SMa0583	nrtB	CDS		1.87568			IV.D Transport of small molecules	Nitrate transporter,permease	K15577	Q92ZZ2
SMa0585	nrtA	CDS	2.02092			-1.26962	IV.D Transport of small molecules	Nitrate transporter,periplasmic nitrate binding protein	K15576	Q92ZZ1
SMa1751		CDS			-1.07527		IV.D Transport of small molecules	ABC transporter,permease	K02053	Q92YB8
SMa1754		CDS			-1.38167		IV.D Transport of small molecules	ABC transporter,ATP-binding protein	K02052	Q92YB6
SMa1755		CDS	-1.225		-1.25544		IV.D Transport of small molecules	ABC transporter,periplasmic solute-binding protein	K02055	Q92YB5
SMa2000		CDS	1.92977				IV.D Transport of small molecules	ABC transporter,periplasmic solute-binding protein	K10439	Q92XZ2
SMa2085		CDS	2.65256				IV.D Transport of small molecules	ABC transporter,permease	K02033	Q92XV2
SMb20056	cbtJ, btuF	CDS		5.43326		5.35576	IV.D Transport of small molecules	ABC transporter,periplasmic solute-binding protein	K02016	Q92XA6
SMb20057	cbtK, btuC	CDS		5.88432		5.97848	IV.D Transport of small molecules	ABC transporter,permease	K02015	Q92XA5
SMb20058	cbtL, btuD	CDS		4.89787		5.28473	IV.D Transport of small molecules	ABC transporter,ATP-binding protein	K02013	Q92XA4
SMb20071		CDS		1.39332		1.71456	IV.D Transport of small molecules	Putative efflux protein		Q92X91
SMb20699		CDS		2.14946			IV.D Transport of small molecules	Putative multidrug resistance efflux protein	K03543	Q92TT9
SMb21168		CDS				1.05759	IV.D Transport of small molecules	Putative integral membrane transporter		Q92V77
SMb21273		CDS	-1.19377		-1.20327		IV.D Transport of small molecules	ABC transporter,periplasmic solute-binding protein	K02055	Q926H0
SMc00350		CDS		1.70536		1.43776	IV.D Transport of small molecules	Putative transport transmembrane protein		Q92SU2
SMc01217		CDS				1.29032	IV.D Transport of small molecules	MFS-type transport protein		Q92PZ5
SMc01626		CDS	-1.22888				IV.D Transport of small molecules	Putative polyol ABC transporter,permease component	K02026	Q92NG7
SMc01628		CDS	-1.01929		-0.885031		IV.D Transport of small molecules	Putative polyol ABC transporter,periplasmic solute-binding component	K02027	Q92NG5
SMc01632		CDS	-0.90173				IV.D Transport of small molecules	Substrate-binding periplasmic protein precursor	K11069	Q92NG1
SMc01828		CDS			-1.06374		IV.D Transport of small molecules	Multidrug resistance protein	K02005	Q92MY7
SMc01829		CDS			-1.14909		IV.D Transport of small molecules	Multidrug resistance protein		Q92MY6
SMc02513		CDS		1.20436		1.09076	IV.D Transport of small molecules	Putative permease transmembrane protein	K24206	Q92LL9
SMc02514		CDS	-1.08168				IV.D Transport of small molecules	Putative glycerol-3-phosphate and glycerol ABC transporter,periplasmic solute-binding component	K17321	Q92LM0
SMc02872		CDS	-1.65905		-1.50087		IV.D Transport of small molecules	Probable ABC transporter	K10118	Q92SZ8
SMc02873		CDS	-1.59248		-1.0985		IV.D Transport of small molecules	Probable ABC transporter	K10117	Q92SZ7
SMc02892		CDS		1.32234		2.20071	IV.D Transport of small molecules	Putative transport protein		Q92SY1
SMc02910		CDS				0.919512	IV.D Transport of small molecules	Probable MFS permease		Q92SW7
SMc04316		CDS	-2.4368			3.39445	IV.D Transport of small molecules	ABC transporter,permease component	K02011	Q92NV8
SMc04317		CDS	-3.32733			4.45315	IV.D Transport of small molecules	ABC transporter,periplasmic solute-binding component	K02012	Q7APD0
SMc01605		CDS	-1.58492			2.65098	IV.D Transport of small molecules	Putative periplasmic binding ABC transporter	K02055	Q92NI5
SMc01606		CDS	-1.22771			1.48125	IV.D Transport of small molecules	Transport system permease	K02054	Q92NI4
SMb21174	phoT	CDS	-2.42537			3.58088	IV.D.1 anions	Phosphate uptake ABC transporter permease	K02042	Q7ANR3
SMb21175	phoE	CDS	-2.51557			3.85303	IV.D.1 anions	Phosphate uptake ABC transporter permease	K02042	Q7ANR2
SMb21176	phoD	CDS	-3.47446			4.38031	IV.D.1 anions	Phosphate uptake ABC transporter periplasmic solute-binding protein precursor	K02044	Q7ANR1
SMb21177	phoC	CDS	-3.03953			4.28455	IV.D.1 anions	Phosphate uptake ABC transporter ATP-binding protein	K02041
SMc03196	modA	CDS	-3.08979	1.18814		3.2234	IV.D.1 anions	Putative molybdate-binding periplasmic ABC transporter	K02020	Q92LU4
SMc03198	modC	CDS	-2.35408			2.49171	IV.D.1 anions	Putative molybdenum transport ATP-binding ABC transporter	K02017	Q92LU2
SMc03197	modB	CDS	-3.18519			3.29772	IV.D.1 anions	Putative molybdenum transport system permease ABC transporter	K02018	Q92LU3
SMa1668	arcD2	CDS	1.07431				IV.D.2 amino acids, amines, peptides	ArcD2 arginine/ornithine antiporter	K03758	Q92YG6
SMb20108		CDS			-0.984953		IV.D.2 amino acids, amines, peptides	Putative ABC transporter periplasmic oligopeptide-binding protein	K02035	Q92X54
SMb20427	ehuA	CDS	1.20175			-0.960016	IV.D.2 amino acids, amines, peptides	ABC-type ectoine/hydroxyectoine transport system,ATP binding protein	K02028	Q92WC9
SMb20976		CDS	-1.17161		-1.37322		IV.D.2 amino acids, amines, peptides	Putative amino acid uptake ABC transporter periplasmic solute-binding protein precursor	K02030	Q926F7
SMb21097		CDS				-1.17737	IV.D.2 amino acids, amines, peptides	ABC transporter,periplasmic solute-binding protein	K02030	Q926H5
SMc01652		CDS	1.18971			-0.901264	IV.D.2 amino acids, amines, peptides	Putative putrescine and agmatine ABC transporter,periplasmic solute-binding component	K02055	Q92NE3
SMc01946	livK	CDS	-1.27888				IV.D.2 amino acids, amines, peptides	Putative leucine-specific binding protein precursor	K01999	Q926C5
SMc03120		CDS	-1.57601				IV.D.2 amino acids, amines, peptides	Putative methionine ABC transporter,ATP-binding component	K01995	Q92LQ7
SMc03121		CDS	-1.59779				IV.D.2 amino acids, amines, peptides	Putative methionine ABC transporter,periplasmic solute-binding component	K01999	Q92LQ8
SMc03124		CDS	-3.38747			4.51829	IV.D.2 amino acids, amines, peptides	Putative arginine ABC transporter,periplasmic solute-binding component	K02035	Q92LR1
SMc03125		CDS				3.83072	IV.D.2 amino acids, amines, peptides	Putative arginine ABC transporter,ATP-binding component	K02031	Q92LR2
SMc03128		CDS	-2.32351			3.03458	IV.D.2 amino acids, amines, peptides	Putative amino acid ABC transporter,permease component	K02034	Q92LR5
SMa0067		CDS	-1.30544				IV.D.3 carbohydrates, organic acids, alcohols	Putative pentose monosaccharide ABC transporter,periplasmic solute-binding protein	K02058	Q931B1
SMa0203		CDS	-0.986531				IV.D.3 carbohydrates, organic acids, alcohols	ABC transporter,periplasmic solute-binding protein,likely transports galactose and,to a lesser extent,L-arabinose,glucose,D-arabinose,L-fucose and D- fucose	K10439	Q930T8
SMa0250	gntB	CDS			-1.46079		IV.D.3 carbohydrates, organic acids, alcohols	TRAP-type large permease component,required for growth on gluconate	K21393	Q930R2
SMa0252	gntC	CDS	-1.23353		-1.52911		IV.D.3 carbohydrates, organic acids, alcohols	TRAP-type periplasmic solute-binding protein,required for growth on gluconate	K21395	Q930R1
SMb20035		CDS				1.57916	IV.D.3 carbohydrates, organic acids, alcohols	Putative TRAP-type quinic acid transporter,large permease component	K21393	Q92XC4
SMb20036		CDS	-1.77802		-1.31966		IV.D.3 carbohydrates, organic acids, alcohols	Putative TRAP-type quinic acid transporter,periplasmic solute-binding protein	K21395	Q92XC3
SMb20349		CDS	-1.18535		-1.29446		IV.D.3 carbohydrates, organic acids, alcohols	ABC transporter,periplasmic solute-binding protein,possible erythritol transport protein	K17202	Q92WK4
SMb20436		CDS	1.52777			-1.10612	IV.D.3 carbohydrates, organic acids, alcohols	Probable nitrate transporter	K02575	Q92WC1
SMb20611	dctA	CDS	2.58712		1.43361		IV.D.3 carbohydrates, organic acids, alcohols	C4-dicarboxylate transport protein	K11103
SMb20661		CDS				1.15426	IV.D.3 carbohydrates, organic acids, alcohols	Putative sugar uptake ABC transporter ATP-binding protein	K10112	Q92TX6
SMb20714	iatP	CDS				1.06263	IV.D.3 carbohydrates, organic acids, alcohols	Putative myo-inositol ABC transporter,permease component	K17214	Q92TS7
SMb20718		CDS	1.42331				IV.D.3 carbohydrates, organic acids, alcohols	Putative sugar uptake ABC transporter ATP-binding protein	K10441	Q92TS3
SMb20720		CDS	-1.01505				IV.D.3 carbohydrates, organic acids, alcohols	Putative sugar uptake ABC transporter periplasmic solute-binding protein precursor	K10439	Q926E5
SMb20902		CDS	-0.962536		-0.923091		IV.D.3 carbohydrates, organic acids, alcohols	ABC transporter,periplasmic solute-binding protein,likely transports mannose,L-lyxose,glucose and sorbose	K10543	Q926F3
SMb20903		CDS			-0.930264		IV.D.3 carbohydrates, organic acids, alcohols	ABC sugar transporter,permease component,likely transports mannose,L-lyxose,glucose and sorbose	K10544	Q92UD5
SMb20904		CDS			-1.07304		IV.D.3 carbohydrates, organic acids, alcohols	ABC transporter,ATP-binding protein,likely transports mannose,L-lyxose,glucose and sorbose	K10545	Q92UD4
SMb21647	agpA	CDS				0.951587	IV.D.3 carbohydrates, organic acids, alcohols	Periplasmic alpha-galactoside binding protein	K25096
SMc01497		CDS	-0.993805				IV.D.3 carbohydrates, organic acids, alcohols	Putative C6 polyol ABC transporter,permease component	K10228	Q92N03
SMc01498		CDS	-1.17532				IV.D.3 carbohydrates, organic acids, alcohols	Putative C6 polyol ABC transporter,permease component	K10229	Q92N04
SMc02323	rhaR	CDS	0.902358				IV.D.3 carbohydrates, organic acids, alcohols	Transcription regulator,DeoR family		Q92S12
SMc02337		CDS			-1.3297		IV.D.3 carbohydrates, organic acids, alcohols	ABC sugar transporter,fused ATP-binding domains	K10441	Q92MP8
SMc02338		CDS			-0.897545	-0.89235	IV.D.3 carbohydrates, organic acids, alcohols	Sugar-binding periplasmic protein precursor	K10439	Q92MP7
SMc02772		CDS	-1.15036				IV.D.3 carbohydrates, organic acids, alcohols	Putative D-fucose,pyruvic acid or L-fucose ABC transporter,permease component	K10440	Q92TD5
SMc02773		CDS	-1.24401		-0.997998		IV.D.3 carbohydrates, organic acids, alcohols	Putative D-fucose,pyruvic acid or L-fucose ABC transporter,ATP-binding component	K10441	Q92TD6
SMc02774		CDS	-1.15153				IV.D.3 carbohydrates, organic acids, alcohols	Putative D-fucose,pyruvic acid or L-fucose ABC transporter,periplasmic substrate-binding component	K10439	Q92TD7
SMc02869		CDS	-1.32037		-1.12174		IV.D.3 carbohydrates, organic acids, alcohols	Putative ATP-binding ABC transporter	K10111	Q92T01
SMc03062	aglF	CDS			-0.947525		IV.D.3 carbohydrates, organic acids, alcohols	Alpha-glucosides ABC transporter,permease component	K10233	Q9Z3R6
SMc03900	ndvA	CDS				2.06723	IV.D.3 carbohydrates, organic acids, alcohols	Beta-1-->2glucan export ATP-binding protein	K24819	P18767
SMc04256		CDS	-1.06306				IV.D.3 carbohydrates, organic acids, alcohols	Putative gentiobiose,salicin,and cellobiose ABC transporter,ATP-binding component	K10112	Q92P67
SMa2329	kdpC	CDS	-3.52368		1.32327	4.4841	IV.D.4 cations	KdpC potassium-transporting ATPase C chain	K01548	Q92XJ1
SMa2331	kdpB	CDS	-3.24201			4.51791	IV.D.4 cations	KdpB potassium-transporting ATPase B chain	K01547	Q92XJ0
SMa2333	kdpA	CDS	-3.72954		1.39788	4.47323	IV.D.4 cations	KdpA potassium-transporting ATPase A chain	K01546	Q92XI9
SMc01046	trkA	CDS				-1.04852	IV.D.4 Cations	Probable TRK system potassium uptake protein	K03499	Q92Q86
SMc02509	sitA	CDS			-2.92516		IV.D.4 cations	Manganese ABC transporter periplasmic substrate binding protein	K11604	Q92LL5
SMc04167		CDS	-1.15658				IV.D.4 Cations	Putative cation efflux transporter		Q92P03
SMb21135		CDS	1.22739			-1.06749	IV.D.7 Other transport	ABC transporter,periplasmic solute-binding protein,may be involved in transport of sugar amines (galactosamine and glucosamine)	K02030	Q926H3
SMc01870	aqpZ1	CDS				0.978373	IV.D.7 other transport	Probable aquaporin Z (bacterial nodulin-like intrinsic) transmembrane protein	K06188	Q92NM3
SMc04319		CDS	1.35441			-1.26234	IV.F Adaptation	Putative cold shock protein		Q7APC9
SMb20221		CDS				1.29275	IV.F.1 adaptations, atypical conditions	Epoxide hydrolase		Q92WW4
SMa1639		CDS			-1.16782	-1.14696	IV.G Protection responses	hypothetical protein	K07807	Q92YI5
SMb21600	ampC	CDS	-1.67696		-1.30602		IV.G.2 drug/analog sensitivity and resistance	Putative exported beta-lactamase	K01467	Q92UQ4
SMc02845		CDS	1.1203			-1.23746	IV.G.2 drug/analog sensitivity and resistance	Putative resistance protein		Q92T18
SMc03168		CDS	1.07018				IV.G.2 drug/analog sensitivity and resistance	Multidrug resistance efflux system	K03543	Q92LW4
SMc03971	mexF2	CDS				1.69188	IV.G.2 drug/analog sensitivity and resistance	Probable multidrug-efflux system transmembrane protein	K03296	Q92M87
SMb20007	katC	CDS				1.11856	IV.G.4 detoxification	Catalase	K03781
SMb20171		CDS			1.10842	1.06177	IV.G.4 detoxification	Putative S-formylglutathione hydrolase	K01070	Q92WZ1
SMc00040		CDS				1.35157	IV.G.4 detoxification	Putative organic hydroperoxide resistance protein	K04063	Q92RC9
SMc00819	katA	CDS	-2.78489		1.48615	4.15924	IV.G.4 detoxification	Catalase	K03781	P95631
SMa0773	noeA	CDS			-0.904278		IV.H Nodulation	NoeA host specific nodulation protein		Q52892
SMc00434		tRNA	1.26488	1.54862	1.2784	1.56214	tRNA	Leu_CAG	K14228
SMc00435		tRNA				1.25132	tRNA	Ala_GGC	K14218
SMc01377		tRNA		2.27783			tRNA	Thr_TGT	K14234
SMc01378		tRNA		1.10742	-1.03227		tRNA	Tyr_GTA	K14236
SMc01379		tRNA	-1.0165		-1.27201		tRNA	Gly_TCC	K14225
SMc01381		tRNA	1.14083	1.23402			tRNA	Trp_CCA	K14235
SMc02915		tRNA			1.12547		tRNA	Ser_GGA	K14233
SMc03298	TRm26.3	CDS	-1.05967		-1.10449		V. elements of external origin	Putative transposase number 3 for insertion sequence ISRm26	K07484	Q92LC7
SMb20060	TRm5	CDS		2.57308		2.21603	V.A Transposon-related functions	Probable ISRm5 transposase	K07493	Q92XA2
SMb22003		CDS				1.36985	V.A Transposon-related functions	Putative partial transposase		B2FDB7
SMb21229		CDS				-0.906563	V.C Colicin-related functions Non-bacterial functions	Putative calcium-binding exported protein		Q92VH1
SMc01468	cheW2	CDS				-1.70995	V.C Mobility chemotaxis	Probable chemotaxis protein	K03408	G3XCP5
SMc01469	mcpW	CDS				-1.86612	V.C Mobility chemotaxis	Probable methyl accepting chemotaxis transmembrane protein	K03406	Q92NN8
SMc02187	int	CDS				3.11789	V.D Phage-related functions and prophages	Integrase		Q92SB7
SMc02397		CDS				-1.46447	V.D Phage-related functions and prophages	Putative integrase		Q92R59
SMa0763		CDS	2.14558			-1.86126	V.I.B Hypothetical protein/partial homology	hypothetical protein	K07005	Q92ZP1
SMb20838		CDS	-1.24561		1.67682	2.33445	VI MISCELLANEOUS	Calcium binding protein		Q92VW6
SMb21490		CDS	-1.92802				VI MISCELLANEOUS	Putative SUR1-like protein,similar to Bradyrhizobium japonicum shb1 gene	K14998	Q92U24
SMc01238	gst5	CDS		1.31251		1.15923	VI MISCELLANEOUS	Putative glutathione S-transferase		Q92Q06
SMc01776		CDS				1.00265	VI MISCELLANEOUS	Auxin-binding protein		Q92QU1
SMc02061	bioS	CDS				-1.22485	VI MISCELLANEOUS	Biotin-regulated protein		O08250
SMc04334		CDS				-0.996141	VI MISCELLANEOUS	Putative formyltransferase		Q92P16
SMc04436	relE	CDS				-1.24817	VI MISCELLANEOUS	Putative toxin RelE	K06218	Q92Q75
SMa0126	cspA8	CDS	1.1				VI.A Not classified regulator	CspA8 Cold shock family protein	K03704	Q930X8
SMa0204		CDS	-1.12785				VI.A Not classified regulator	sensor histidine kinase		Q930T7
SMa0355		CDS			1.00039		VI.A Not classified regulator	Transcriptional regulator,LysR family		Q930K4
SMa0806	syrB3	CDS		-1.01151			VI.A Not classified regulator	SyrB3 regulator	K07497	P58346
SMa1076		CDS		1.57723		1.16615	VI.A Not classified regulator	Putative transcription regulator		Q92ZA9
SMa1077	nex18	CDS				2.00573	VI.A Not classified regulator	Nex18 Symbiotically induced conserved protein		Q92ZA8
SMa1550		CDS	1.34816				VI.A Not classified regulator	Response regulator		Q92YM9
SMa1586	syrB2	CDS				-1.07926	VI.A Not classified regulator	SyrB2 regulator	K07497	Q9Z3Q1
SMa1625		CDS				-1.11554	VI.A Not classified regulator	Transcriptional regulator,LysR family		Q92YJ4
SMa1705		CDS	-1.41381		1.33481	2.85995	VI.A Not classified regulator	Transcriptional regulator,MucR family		O33682
SMa2008		CDS	1.13025			-1.34435	VI.A Not classified regulator	Transcriptional regulator,TetR family		Q92XY9
SMa2063		CDS				1.6953	VI.A Not classified regulator	Sensor histidine kinase		Q92XW3
SMa2215		CDS	1.26371				VI.A Not classified regulator	Transcriptional regulator,GntR family	K05836	Q92XP9
SMb20230		smC22-r	1.06364			-1.36012	VI.A Not classified regulator	probable smc22-r protein
SMb20285		CDS	0.999529				VI.A Not classified regulator	Probable transcriptional regulator,LysR family		Q92WQ4
SMb20294		CDS				-1.61484	VI.A Not classified regulator	Putative transcriptional regulator	K22104	Q92WP5
SMb20347		CDS	1.71662			-1.7505	VI.A Not classified regulator	Putative transcriptional regulator		Q92WK6
SMb20389		CDS				1.12805	VI.A Not classified regulator	Diguanylate cyclase		Q92WG4
SMb20509		CDS	1.25395			-1.44206	VI.A Not classified regulator	Putative transcriptional regulator		Q92W54
SMb20523		CDS				-0.869044	VI.A Not classified regulator	Diguanylate cyclase signal peptide		Q92W41
SMb20717		CDS				-1.00341	VI.A Not classified regulator	Putative transcriptional regulator,LacI family protein	K05499	Q92TS4
SMb21187		CDS				-0.933104	VI.A Not classified regulator	Putative transcription regulator,merR family		Q92V63
SMb21493		CDS				-0.880154	VI.A Not classified regulator	Putative transcriptional regulator,asnC family protein		Q92U21
SMb21560		CDS				1.18136	VI.A Not classified regulator	Putative two component sensor histidine kinase		Q92UT7
SMc00038		CDS				-1.04884	VI.A Not classified regulator	Diguanylate cyclase/phosphodiesterase		Q92KJ3
SMc00168	sinI	CDS				1.59852	VI.A Not classified regulator	N-acyl-L-homoserine lactone synthetase	K22968	Q92PD0
SMc00653		CDS				-1.13171	VI.A Not classified regulator	Putative 2-component receiver domain protein	K03413	Q92MB1
SMc00888		CDS				-1.8241	VI.A Not classified regulator	Putative 2-component receiver domain protein		Q92RP3
SMc01225	lsrB	CDS				1.42552	VI.A Not classified regulator	Transcription regulator LysR family		Q92PZ7
SMc01260		CDS	1.05785			-1.28023	VI.A Not classified regulator	Putative transcription regulator		Q92QC8
SMc01370	pleD	CDS				-1.24871	VI.A Not classified regulator	Response regulator containing a CheY-like receiver domain and a GGDEF domain	K02488	Q92QM5
SMc01522		CDS				-1.20722	VI.A Not classified regulator	Hypothetical protein		Q92N23
SMc01610		CDS	1.0755				VI.A Not classified regulator	Putative transcription regulator		Q92NI0
SMc01768		CDS				-0.885569	VI.A Not classified regulator	Transcription regulator MarR family		Q92QU7
SMc02470		CDS	1.30753			-1.06173	VI.A Not classified regulator	Transcriptional repressor,ROK family		Q92LI7
SMc02844		CDS	1.09048				VI.A Not classified regulator	Probable transcriptional regulator		Q92T19
SMc04212		CDS				-1.50854	VI.A Not classified regulator	Putative sensor histidine kinase transmembrane protein	K07716	Q92P99
SMa0044		CDS				1.9962	VI.B Hypothetical/Partial homology	conserved hypothetical protein		Q931C4
SMa0128		CDS	1.25683			-1.38848	VI.B Hypothetical/Partial homology	hypothetical protein		Q930X7
SMa0723		CDS				1.85318	VI.B Hypothetical/Partial homology	Hypothetical protein	K07032	Q92ZR5
SMa1766		CDS			1.06753		VI.B Hypothetical/Partial homology	conserved hypothetical protein		Q92YA9
SMa2019		CDS				-0.899719	VI.B Hypothetical/Partial homology	hypothetical protein		Q92XY3
SMa2297		CDS	-1.52735			2.07193	VI.B Hypothetical/Partial homology	hypothetical protein		Q92XK7
SMb20883		CDS	1.75255	1.49195			VI.B Hypothetical/Partial homology	Hypothetical protein		Q92UF4
SMb21442		CDS			1.67798	1.92845	VI.B Hypothetical/Partial homology	Hypothetical protein		Q92U68
SMb21562		CDS				1.21215	VI.B Hypothetical/Partial homology	Hypothetical membrane-anchored protein	K06006	Q92UT5
SMb22006		CDS		2.33324		2.06414	VI.B Hypothetical/Partial homology	Hypothetical protein		B2FDC6
SMc00062		CDS	-1.59844		1.41668	2.12096	VI.B Hypothetical/Partial homology	Hypothetical protein		Q92KI7
SMc00286		CDS			1.45751	1.80794	VI.B Hypothetical/Partial homology	Calcium-binding protein		Q92KB8
SMc00336		CDS				-1.14004	VI.B Hypothetical/Partial homology	Hypothetical protein		Q92KS7
SMc00404		CDS	-1.45331		1.91225	2.43396	VI.B Hypothetical/Partial homology	Hypothetical protein	K03642	Q92KS1
SMc00413		CDS				1.25413	VI.B Hypothetical/Partial homology	Hypothetical protein		Q92KS0
SMc00566		CDS				-0.900062	VI.B Hypothetical/Partial homology	Hypothetical transmembrane protein		Q92KG8
SMc00611		CDS				1.35227	VI.B Hypothetical/Partial homology	Hypothetical transmembrane protein	K14205	Q92KG2
SMc00612		CDS				1.33247	VI.B Hypothetical/Partial homology	Hypothetical protein signal peptide		Q92KG1
SMc00767		CDS				1.51061	VI.B Hypothetical/Partial homology	Hypothetical protein		Q92KM8
SMc00800		CDS				1.0723	VI.B Hypothetical/Partial homology	Hypothetical transmembrane protein		Q92KM6
SMc00830		CDS	-1.43816		-1.36647		VI.B Hypothetical/Partial homology	Hypothetical transmembrane protein		Q92KM0
SMc00885		CDS	-1.64839			1.99974	VI.B Hypothetical/Partial homology	Hypothetical transmembrane signal peptide protein		Q92KL1
SMc00924		CDS				-1.19653	VI.B Hypothetical/Partial homology	Hypothetical protein		Q92KL8
SMc01148		CDS				1.13294	VI.B Hypothetical/Partial homology	Hypothetical protein	K04750	Q92KR9
SMc01535		CDS				1.31472	VI.B Hypothetical/Partial homology	Hypothetical protein		Q92K10
SMc01765		CDS	-1.11749			1.34568	VI.B Hypothetical/Partial homology	Hypothetical transmembrane protein		Q92KF7
SMc01907		CDS				3.67562	VI.B Hypothetical/Partial homology	Hypothetical transmembrane protein	K01077	Q92KF3
SMc02155		CDS				1.48658	VI.B Hypothetical/Partial homology	Hypothetical protein	K06922	Q92KQ4
SMc02189		CDS			1.48512		VI.B Hypothetical/Partial homology	Hypothetical protein		Q92KQ5
SMc02388		CDS	-2.2954			3.01922	VI.B Hypothetical/Partial homology	Hypothetical unknown transmembrane protein		Q92R67
SMc02615		CDS	-1.19657		1.29304	2.25036	VI.B Hypothetical/Partial homology	Hypothetical signal peptide protein		Q92KU7
SMc02718		CDS	0.983432			-1.44706	VI.B Hypothetical/Partial homology	Hypothetical/unknown protein		Q92N49
SMc03142		CDS				-1.22128	VI.B Hypothetical/Partial homology	Hypothetical transmembrane protein		Q92JV7
SMc03143		CDS				-1.03513	VI.B Hypothetical/Partial homology	Hypothetical protein		Q92JV8
SMc03144		CDS				-1.04346	VI.B Hypothetical/Partial homology	Hypothetical protein		Q92JV9
SMc03794		CDS		1.29752			VI.B Hypothetical/Partial homology	Hypothetical/unknown transmembrane protein		Q92JS6
SMc03901		CDS			1.01788	0.995688	VI.B Hypothetical/Partial homology	Hypothetical protein		Q92JR8
SMc03970		CDS				1.5262	VI.B Hypothetical/Partial homology	Hypothetical protein		Q92JY0
SMc04246		CDS				1.22729	VI.B Hypothetical/Partial homology	Hypothetical transmembrane signal peptide protein		Q92K77
SMc04299		CDS				2.11346	VI.B Hypothetical/Partial homology	Hypothetical protein		Q92K58
SMc04409		CDS				-1.00009	VI.B Hypothetical/Partial homology	Hypothetical protein		Q92KY3
SMa0089		CDS			-1.24757		VI.C Hypothetical/Global homology	conserved hypothetical protein		Q930Z9
SMa0112		CDS	1.14647				VI.C Hypothetical/Global homology	conserved hypothetical protein		Q930Y8
SMa0123		CDS	2.00771	1.56495			VI.C Hypothetical/Global homology	hypothetical protein		Q930Y1
SMa0247		CDS			-1.59042	-1.05846	VI.C Hypothetical/Global homology	Conserved hypothetical protein		Q930R4
SMa0436		CDS	1.76898			-0.946369	VI.C Hypothetical/Global homology	hypothetical protein		Q930G7
SMa0572		CDS				-0.978138	VI.C Hypothetical/Global homology	conserved hypothetical protein	K19092	Q92ZZ9
SMa0620		CDS			1.14468	1.38231	VI.C Hypothetical/Global homology	conserved hypothetical protein		Q92ZX4
SMa0687		CDS			1.92237		VI.C Hypothetical/Global homology	hypothetical protein		Q92ZT5
SMa0791		CDS	1.06346				VI.C Hypothetical/Global homology	Conserved hypothetical protein		Q92ZM8
SMa0882		CDS				1.18526	VI.C Hypothetical/Global homology	conserved hypothetical protein		Q92ZK2
SMa1078		CDS				1.69847	VI.C Hypothetical/Global homology	Conserved hypothetical protein	K09779	Q7D4K5
SMa1635		CDS	1.00111	-0.937927		-1.67928	VI.C Hypothetical/Global homology	hypothetical protein		Q92YI9
SMa1680		CDS				0.986149	VI.C Hypothetical/Global homology	conserved hypothetical protein		Q92YF8
SMa1750		CDS	-1.07166				VI.C Hypothetical/Global homology	conserved hypothetical protein		Q92YB9
SMa1765		CDS			1.34232		VI.C Hypothetical/Global homology	conserved hypothetical protein		Q92YB0
SMa1811		CDS				1.16564	VI.C Hypothetical/Global homology	conserved hypothetical protein		Q92Y89
SMa1853		CDS		1.19209		1.85225	VI.C Hypothetical/Global homology	conserved hypothetical protein		Q92Y67
SMa1929		CDS				-1.01143	VI.C Hypothetical/Global homology	conserved hypothetical protein		Q92Y29
SMa2009		CDS	1.36686			-1.38208	VI.C Hypothetical/Global homology	conserved hypothetical protein	K04750	Q92XY8
SMa2033		CDS	1.15646				VI.C Hypothetical/Global homology	Transglycosylase		Q92XX5
SMa2061		CDS	-1.42203			2.4988	VI.C Hypothetical/Global homology	conserved hypothetical protein	K08482	Q92XW4
SMa2241		CDS				-1.06042	VI.C Hypothetical/Global homology	conserved hypothetical protein		Q92XN6
SMa2347		CDS	-1.02432		-1.22036		VI.C Hypothetical/Global homology	conserved hypothetical protein	K15256	Q92XI2
SMb20027		CDS	-1.09682		-1.22868		VI.C Hypothetical/Global homology	Conserved hypothetical protein	K07793	Q92XD2
SMb20068		CDS			0.975225		VI.C Hypothetical/Global homology	Hypothetical protein	K09165	Q92X94
SMb20104		CDS				0.959358	VI.C Hypothetical/Global homology	Hypothetical membrane protein	K07090	Q92X58
SMb20138		CDS	1.41041				VI.C Hypothetical/Global homology	Conserved hypothetical protein	K07045	Q92X24
SMb20213		CDS				1.24266	VI.C Hypothetical/Global homology	Conserved hypothetical protein		Q92WX1
SMb20348		CDS	-1.65478		-2.08495		VI.C Hypothetical/Global homology	Hypothetical protein	K23245	Q92WK5
SMb20470		CDS	1.26319				VI.C Hypothetical/Global homology	Hypothetical protein		Q92W93
SMb20473		CDS	1.25429			-1.19923	VI.C Hypothetical/Global homology	Hypothetical protein		Q92W90
SMb20550		CDS				-0.89496	VI.C Hypothetical/Global homology	Conserved hypothetical protein		Q92W18
SMb20556		CDS		2.85807		2.74269	VI.C Hypothetical/Global homology	Conserved hypothetical protein		Q92W12
SMb20631		CDS	-0.917788				VI.C Hypothetical/Global homology	Conserved hypothetical protein	K09955	Q92TH5
SMb20701		CDS		1.25236			VI.C Hypothetical/Global homology	Conserved hypothetical protein		Q92TT7
SMb20729		CDS	1.37186				VI.C Hypothetical/Global homology	Conserved hypothetical protein		Q92TR4
SMb20769		CDS				1.65831	VI.C Hypothetical/Global homology	Conserved hypothetical membrane protein	K07793	Q92TP6
SMb20770		CDS				1.88708	VI.C Hypothetical/Global homology	Conserved hypothetical membrane protein	K07794	Q92TP5
SMb20876		CDS	-2.29863			3.5918	VI.C Hypothetical/Global homology	Hypothetical protein		Q92UG1
SMb20910		CDS			1.0126		VI.C Hypothetical/Global homology	Hypothetical protein		Q92UC6
SMb20991		CDS				1.42724	VI.C Hypothetical/Global homology	Conserved hypothetical protein,similar to Y20992,slightly similar to monooxygenase		Q92UL1
SMb20992		CDS			1.0071		VI.C Hypothetical/Global homology	Conserved hypothetical protein,similar to Y20991		Q92UL0
SMb21098		CDS				-1.00375	VI.C Hypothetical/Global homology	Hypothetical membrane-anchored protein		Q92VM3
SMb21285		CDS				2.3608	VI.C Hypothetical/Global homology	Conserved hypothetical protein,transthyretin-like protein	K07127
SMb21440		CDS	-4.90078			6.12497	VI.C Hypothetical/Global homology	Conserved hypothetical protein,signal peptide		Q92U70
SMb21441		CDS				1.30238	VI.C Hypothetical/Global homology	Conserved hypothetical protein		Q92U69
SMb21456		CDS			1.39226		VI.C Hypothetical/Global homology	Conserved hypothetical protein		Q92U56
SMb21512		CDS				-1.32398	VI.C Hypothetical/Global homology	Hypothetical protein		Q92U01
SMb21543		CDS			1.07603	1.23217	VI.C Hypothetical/Global homology	Conserved hypothetical protein,haemolysin-type calcium-binding regions		Q92UV3
SMb21630		CDS	-1.30964		-1.46565		VI.C Hypothetical/Global homology	Conserved hypothetical protein		Q92TH0
SMc00063		CDS			1.52866	2.02993	VI.C Hypothetical/Global homology	Conserved hypothetical protein		Q92KI6
SMc00147		CDS	1.96108			-1.68816	VI.C Hypothetical/Global homology	Conserved hypothetical protein		Q92K89
SMc00158		CDS				-1.70579	VI.C Hypothetical/Global homology	Conserved hypothetical protein,signal peptide		Q92K92
SMc00159		CDS				-1.70663	VI.C Hypothetical/Global homology	Conserved hypothetical protein,signal peptide		Q92K93
SMc00252		CDS	-2.41711			3.3814	VI.C Hypothetical/Global homology	Conserved hypothetical protein,signal peptide		Q92KC2
SMc00280		CDS	1.4467				VI.C Hypothetical/Global homology	Conserved hypothetical protein		Q92PN0
SMc00291		CDS				-0.947163	VI.C Hypothetical/Global homology	Conserved hypothetical protein		Q92KB7
SMc00371		CDS			1.05455	1.36811	VI.C Hypothetical/Global homology	Conserved hypothetical protein		Q92SS4
SMc00620		CDS	-5.04969			6.15082	VI.C Hypothetical/Global homology	Hypothetical signal peptide protein		Q92QV8
SMc00718		CDS				-0.87287	VI.C Hypothetical/Global homology	Hypothetical transmembrane protein		Q92MG6
SMc00737		CDS				1.59602	VI.C Hypothetical/Global homology	Conserved hypothetical protein		Q92MI1
SMc00743		CDS				-0.882463	VI.C Hypothetical/Global homology	Conserved hypothetical membrane protein		Q92MI7
SMc00777		CDS	1.26078				VI.C Hypothetical/Global homology	Conserved hypothetical protein		Q92RW8
SMc00809		CDS	-1.73805			2.46732	VI.C Hypothetical/Global homology	Putative signal peptide protein		Q92RU0
SMc00814		CDS	-1.36257			1.57727	VI.C Hypothetical/Global homology	Hypothetical signal peptide protein		Q92RT6
SMc00942		CDS				-0.88328	VI.C Hypothetical/Global homology	Conserved hypothetical protein		Q92PU4
SMc00989		CDS		-0.980886		-1.67455	VI.C Hypothetical/Global homology	Hypothetical signal peptide protein	K07274	Q92RK6
SMc00999		CDS		-0.930534		-1.63744	VI.C Hypothetical/Global homology	Conserved hypothetical protein		Q92QC0
SMc01029		CDS				-1.25666	VI.C Hypothetical/Global homology	Conserved hypothetical protein		Q92Q97
SMc01054		CDS				-1.0762	VI.C Hypothetical/Global homology	Conserved hypothetical protein		Q92Q79
SMc01068		CDS				-1.25083	VI.C Hypothetical/Global homology	Hypothetical/unknown protein		Q92QC3
SMc01191		CDS	1.08553			-0.953545	VI.C Hypothetical/Global homology	Hypothetical/unknown protein		Q92PW9
SMc01216		CDS			1.11944		VI.C Hypothetical/Global homology	Conserved hypothetical protein		Q92KD0
SMc01242		CDS	-5.8979		-3.70133	1.42665	VI.C Hypothetical/Global homology	Conserved hypothetical signal peptide protein	K09796	Q92KD3
SMc01265		CDS				1.12986	VI.C Hypothetical/Global homology	Conserved hypothetical protein	K06415	Q92QD2
SMc01281		CDS				1.00105	VI.C Hypothetical/Global homology	Conserved hypothetical protein	K07147	Q92QE7
SMc01432		CDS				-1.02253	VI.C Hypothetical/Global homology	Conserved hypothetical protein	K06915	Q92K48
SMc01459		CDS				0.980141	VI.C Hypothetical/Global homology	Hypothetical transmembrane protein		Q92NP5
SMc01467		CDS				-1.00785	VI.C Hypothetical/Global homology	Conserved hypothetical protein,signal peptide		Q92K41
SMc01488		CDS				-1.30696	VI.C Hypothetical/Global homology	Hypothetical transmembrane protein		Q92NT8
SMc01520		CDS	-1.33723		-1.46793		VI.C Hypothetical/Global homology	Conserved hypothetical protein	K06886	Q7APC3
SMc01557		CDS				2.21199	VI.C Hypothetical/Global homology	Hypothetical signal peptide protein		Q92NA5
SMc01561		CDS				-1.08273	VI.C Hypothetical/Global homology	Hypothetical protein		Q92NA1
SMc01580		CDS				2.72572	VI.C Hypothetical/Global homology	Conserved hypothetical protein		Q92N90
SMc01583		CDS				1.83192	VI.C Hypothetical/Global homology	Conserved hypothetical protein	K21430	Q92N88
SMc01723		CDS	-3.49514			4.08086	VI.C Hypothetical/Global homology	Hypothetical transmembrane protein		Q92SF7
SMc01789		CDS	1.40364				VI.C Hypothetical/Global homology	Hypothetical signal peptide protein		Q92QT0
SMc01796		CDS				-0.920498	VI.C Hypothetical/Global homology	Conserved hypothetical protein		Q92QS2
SMc02201		CDS			1.56235	1.49144	VI.C Hypothetical/Global homology	Conserved hypothetical protein		Q92SB5
SMc02266		CDS	1.6431				VI.C Hypothetical/Global homology	Conserved hypothetical protein		Q92S57
SMc02350		CDS	2.4933		1.16296	-1.66063	VI.C Hypothetical/Global homology	Conserved hypothetical protein		Q92MN6
SMc02373		CDS	0.952619				VI.C Hypothetical/Global homology	Hypothetical unknown protein		Q92R81
SMc02387		CDS				1.15738	VI.C Hypothetical/Global homology	Hypothetical transmembrane protein	K09771	Q92R68
SMc02389		CDS				2.03025	VI.C Hypothetical/Global homology	Hypothetical unknown transmembrane protein		Q92R66
SMc02391		CDS	0.944436				VI.C Hypothetical/Global homology	Conserved hypothetical transmembrane protein		Q92R64
SMc02401		CDS	-2.03856			2.54874	VI.C Hypothetical/Global homology	Hypothetical transmembrane protein		Q92R57
SMc02447		CDS		-0.922339		-1.56713	VI.C Hypothetical/Global homology	Conserved hypothetical transmembrane protein		Q92MJ4
SMc02490		CDS	-1.60783			2.71142	VI.C Hypothetical/Global homology	Conserved hypothetical protein		Q92LK2
SMc02505		CDS	-2.41147		-2.37847		VI.C Hypothetical/Global homology	Conserved hypothetical transmembrane protein,signal peptide		Q92JV1
SMc02855		CDS	1.1917				VI.C Hypothetical/Global homology	Hypothetical transmembrane protein		Q92T09
SMc02911		CDS				-1.0932	VI.C Hypothetical/Global homology	Conserved hypothetical protein	K09748	Q92SW6
SMc02941		CDS				1.39631	VI.C Hypothetical/Global homology	Conserved hypothetical transmembrane protein,signal peptide		Q92JY2
SMc03005		CDS		-1.78584		-2.67154	VI.C Hypothetical/Global homology	Conserved hypothetical protein,required for motility,contains an anti-anti-sigma domain	K03409	Q92S05
SMc03013		CDS		-1.18245		-2.10295	VI.C Hypothetical/Global homology	Conserved hypothetical protein		Q92S03
SMc03023		CDS				-1.4813	VI.C Hypothetical/Global homology	Conserved hypothetical protein		Q92S00
SMc03041		CDS				-1.4722	VI.C Hypothetical/Global homology	Conserved hypothetical protein,required for flagellum formation		Q92KN1
SMc03129		CDS	-2.28288			3.40902	VI.C Hypothetical/Global homology	Conserved hypothetical protein	K01126	Q92LR6
SMc03130		CDS	-2.38267			3.60454	VI.C Hypothetical/Global homology	Conserved hypothetical protein		Q92LR7
SMc03984		CDS				0.976618	VI.C Hypothetical/Global homology	Conserved hypothetical protein	K06998	Q92M77
SMc04130		CDS		0.991513		1.37915	VI.C Hypothetical/Global homology	Conserved hypothetical protein		Q92T58
SMc04131		CDS		1.54573		1.33019	VI.C Hypothetical/Global homology	Hypothetical protein		Q92T59
SMc04132		CDS		1.6413		1.11582	VI.C Hypothetical/Global homology	Conserved hypothetical protein		Q92T60
SMc04171		CDS	-1.05424		1.14633	1.71978	VI.C Hypothetical/Global homology	Hemolysin-type calcium-binding protein		Q92NZ9
SMc04239		CDS			1.76033	1.52979	VI.C Hypothetical/Global homology	Hypothetical protein		Q92P81
SMc04276		CDS	-2.86405			3.69947	VI.C Hypothetical/Global homology	Hypothetical signal peptide protein		Q92NW6
SMc05008		CDS				1.98827	VI.C Hypothetical/Global homology	Hypothetical signal peptide protein		B2RED6
SMa1191	hmp	CDS				1.78631	VI.C Hypothetical/Global similarity	Flavohemoprotein	K05916	Q7WUM8
SMb20010		CDS		1.25927		1.2797	VI.C Hypothetical/Global similarity	Hypothetical protein		Q92XE9
SMb20026		CDS			-1.09528		VI.C Hypothetical/Global similarity	Conserved hypothetical protein	K07794	Q92XD3
SMb20116		CDS				1.60992	VI.C Hypothetical/Global similarity	Conserved hypothetical protein		Q92X46
SMb20212		CDS				2.19672	VI.C Hypothetical/Global similarity	Hypothetical protein		Q92WX2
SMb20359		CDS				2.77781	VI.C Hypothetical/Global similarity	Hypothetical protein		Q92WJ4
SMb20771		CDS	-1.32357			1.962	VI.C Hypothetical/Global similarity	Conserved hypothetical protein	K07795	Q92TP4
SMb20806		CDS			1.19584		VI.C Hypothetical/Global similarity	Hypothetical protein		Q92W01
SMb20837		CDS				2.21999	VI.C Hypothetical/Global similarity	Hypothetical protein		Q92VW7
SMb21211		CDS	-1.98481			2.94723	VI.C Hypothetical/Global similarity	Putative membrane protein	K03760	Q92V40
SMc00084		CDS	-2.31526			3.13151	VI.C Hypothetical/Global similarity	Hypothetical protein		Q92RE6
SMc00978		CDS				2.10646	VI.C Hypothetical/Global similarity	Hypothetical transmembrane protein	K16074	Q92RJ7
SMc00983		CDS				-1.15406	VI.C Hypothetical/Global similarity	Hypothetical/unknown protein		Q92RK1
SMc01184		CDS				0.937178	VI.C Hypothetical/Global similarity	Hypothetical transmembrane protein		Q92PW4
SMc01581		CDS	-3.7674			4.66833	VI.C Hypothetical/Global similarity	Hypothetical transmembrane protein		Q92N89
SMc02854		CDS				2.00279	VI.C Hypothetical/Global similarity	Hypothetical signal peptide protein		Q92T10
SMa0364		CDS				1.12341	VI.D Unknown	hypothetical protein		Q930J9
SMa1595		CDS				1.14174	VI.D Unknown	hypothetical protein		Q92YK6
SMa1881		CDS	0.99008			-0.929414	VI.D Unknown	Hypothetical protein		Q92Y54
SMa5027		CDS	-1.32139		1.35443	2.3684	VI.D Unknown	hypothetical protein		B3KLX5
SMb21329		CDS		-1.80023	1.83518		VI.D Unknown	Hypothetical exported peptide protein		Q92V28
SMc00198		CDS	-1.68752			2.4358	VI.D Unknown	Hypothetical/unknown protein		Q92PB0
SMc01902		CDS	1.53915			-1.59002	VI.D Unknown	Hypothetical protein		Q92QS9
SMa6000		ncRNA			1.05796
SMa6347		CDS				-1.38007
SMa6506		ncRNA	1.29859
SMb23013		ncRNA		3.94267		4.1961		Cobalamin riboswitch, Rfam_RF00174
SMb23121		ncRNA	1.1046
SMb23127		CDS	1.06724			-1.51485
SMb23353		ncRNA	1.50951			-1.60745
SMb23420		CDS				-1.81193
SMb23461		ncRNA	1.27185	-1.27403		-1.83435		TPP riboswitch, Rfam_RF00059
SMc06056		ncRNA	-1.81382			2.48434
SMc06114		ncRNA				-1.44454
SMc06141		ncRNA			2.12002	2.20616
SMc06191		ncRNA				-0.977036
SMc06276		ncRNA				1.51879
SMc06302		ncRNA			1.13938
SMc06310		ncRNA				-1.13496
SMc06400		ncRNA				-1.02088
SMc06458		ncRNA	1.25179
SMc06496		ncRNA	1.62
SMc06497		ncRNA	1.20608			-1.11038
SMc06500		CDS	-2.09744		-2.20839
SMc06506		ncRNA	1.25568	1.17604
SMc06520		CDS			1.63171	2.25369
SMc06650		CDS	1.28465
SMc06675		ncRNA	-1.23023	-1.96981	1.87506
SMc06677		ncRNA			1.70463	1.3755
SMc06696		ncRNA	1.39363
SMc06705		ncRNA	1.99329			-1.24181
SMc06854		ncRNA				-0.938898
SMc06875		ncRNA	1.52396			-1.22877
SMc07046		ncRNA		-1.01406
SMc07085		ncRNA				1.46813

## Sheet: Table legend
Supplementary Table S6. Nitrogen and Phosphate responsive genes in the BK pstC+ strain. List of genes with significant 2-fold or greater expression changes in response to either nitrogen stress or phosphate stress in the BK pstC+ strain. Columns include the gene (A); gene name if given (B); type of sequence where CDS= coding region and ncRNA = non-coding RNA (C); log2fold change for the NSRP comp…
